# Supplementary material for: A multi-analytical study of the Montelirio beaded attires: Marine resources, sumptuary crafts, and female power in copper age Iberia
Source: Sci Adv. 2025 Jan 29;11(5):eadp1917. doi: 10.1126/sciadv.adp1917 (PMC11777232; doi:10.1126/sciadv.adp1917)
Supplement: Supplementary file 2 — Data S1 to S4 [file sciadv.adp1917_data_s1_to_s4.zip]

Archive with 4 entries (4 files):
- adp1917_data_s1.xlsx
- adp1917_data_s2.xlsx
- adp1917_data_s3.xlsx
- adp1917_data_s4.xlsx
