# Supplementary material for: A multi-analytical study of the Montelirio beaded attires: Marine resources, sumptuary crafts, and female power in copper age Iberia
Source: Sci Adv. 2025 Jan 29;11(5):eadp1917. doi: 10.1126/sciadv.adp1917 (PMC11777232; doi:10.1126/sciadv.adp1917)
Supplement: Supplementary file 2 — Data S1 to S4 [file sciadv.adp1917_data_s1_to_s4.zip › adp1917_data_s1.xlsx]

## Sheet: Hoja1
INDIVIDUAL/CLOTH (PAÑO)	SAMPLE #	DIAMAX (mm)	DIAMAXPER (mm)	DIAMINPER (mm)	MAX THICKNESS (mm)	WEIGHT (g)
114 (UE 167 INV 6)	86	3.5	1.5	1.5	0.8	0.0123
105 (UE 105 INV: 3)	19	4	2.1	2.1	1	0.0123
110 (UE 361 INV 15)	57	4.4	2.9	2.2	1	0.0142
PAÑO (UE 374 INV: 1)	10	4.1	1.2	1	0.6	0.0177
101 y 102 (UE 94 y 95 INV 94 y 95)	48	4.5	2.1	2.1	0.9	0.0178
111 (UE 355 INV 1)	94	5	2.3	2.8	1	0.0199
101 y 102 (UE 94 y 95 INV 94 y 95)	55	3.9	2.9	2.2	1.2	0.0201
PAÑO (UE 374 INV: 1)	56	4.1	2	2	1	0.0205
PAÑO (UE 175 INV: 23)	96	3	1.8	1.8	1.1	0.0208
110 (UE 361 INV 15)	22	4.9	2.1	2	1	0.0209
PAÑO (UE 339 INV: 2)	40	4.8	2.1	2	1	0.0211
111 (UE 355 INV 1)	72	3	2.1	1.5	1	0.0212
111 (UE 355 INV 1)	38	4	2.1	2	1	0.0214
111 (UE 355 INV 1)	41	4.8	2.2	2	1	0.0219
110 (UE 361 INV 15)	85	4.8	2.1	2.1	0.9	0.022
111 (UE 355 INV 1)	39	4.2	3.5	3	1.5	0.0223
102 (UE 94 INVs: 89, 93, 90 y 88)	34	3.9	2.1	1.9	1.7	0.0224
105 (UE 105 INV: 3)	81	4	1.3	1.3	1	0.0225
108 (UE 95 INV 8)	23	4	2.8	2	1	0.0225
110 (UE 361 INV 15)	89	3.8	2.8	2.5	1.9	0.023
PAÑO (UE 339 INV: 2)	38	4.3	2.2	2	0.9	0.0231
PAÑO (UE 339 INV: 2)	99	4.1	1.5	1.5	1	0.0233
103 (UE 163 INV 16)	34	4.7	3.1	2	1	0.0233
105 (UE 105 INV: 3)	30	4	2.7	2	1.7	0.0235
108 (UE 95 INV 8)	12	4.9	2.8	2.7	0.9	0.0235
110 (UE 361 INV 15)	32	4.8	3	2.9	1.1	0.0235
108 (UE 95 INV 8)	37	4.9	3.3	2.8	1.3	0.0237
110 (UE 361 INV 15)	100	4.1	2	1.8	1	0.0244
103 (UE 163 INV 16)	93	5	2.9	2.1	1.1	0.0245
103 (UE 163 INV 16)	12	4.9	2.1	1.9	1.1	0.0248
PAÑO (UE 175 INV: 23)	4	3.9	2.1	2.1	1	0.0255
102 (UE 94 INVs: 89, 93, 90 y 88)	38	4.5	2.8	2.2	0.9	0.0255
110 (UE 361 INV 15)	97	4.5	1.8	1.8	1.1	0.0258
PAÑO (UE 175 INV: 23)	41	4.8	2	1.9	1	0.0258
101 y 102 (UE 94 y 95 INV 94 y 95)	23	4	1.9	1.1	1	0.0259
101 y 102 (UE 94 y 95 INV 94 y 95)	87	4	2.1	1.9	0.9	0.0259
PAÑO (UE 374 INV: 1)	7	5	1.5	1.5	0.9	0.026
PAÑO (UE 175 INV: 23)	53	4.4	2.1	1.8	0.9	0.0262
110 (UE 361 INV 15)	37	5	3	2.7	1.1	0.0264
110 (UE 361 INV 15)	77	5	2.5	2	1.1	0.0266
110 (UE 361 INV 15)	40	4.9	2.1	2	0.9	0.0267
110 (UE 361 INV 15)	36	4.1	2.5	2	1	0.0273
103 (UE 163 INV 16)	77	4.9	4.8	2.4	1.2	0.0273	2.53285
110 (UE 361 INV 15)	96	4	2.1	2	1	0.0276
110 (UE 361 INV 15)	50	6	2.3	2.2	1.2	0.0277
114 (UE 167 INV 6)	46	4.8	1.8	1.8	0.9	0.0281
101 y 102 (UE 94 y 95 INV 94 y 95)	3	5	2.2	2.1	1.1	0.0282
110 (UE 361 INV 15)	11	4.8	2.7	2.3	1.2	0.0282
110 (UE 361 INV 15)	76	4.1	2.5	2.2	1	0.0283
PAÑO (UE 374 INV: 1)	90	4.4	1.2	1.1	1	0.0284
PAÑO (UE 175 INV: 23)	72	4.9	2.1	2	1	0.0287
PAÑO (UE 374 INV: 1)	14	5	2.1	2	1.3	0.0287
PAÑO (UE 175 INV: 24)	19	4.5	3	2.1	1.1	0.0289
111 (UE 355 INV 1)	5	3.5	1.9	1.8	1.3	0.029
PAÑO (UE 339 INV: 2)	29	5	2	2	1	0.029
PAÑO (UE 374 INV: 1)	64	4.7	2.2	2	1.5	0.0291
101 y 102 (UE 94 y 95 INV 94 y 95)	40	4	3	2	1.5	0.0291
356 (UE 357)	2	6	2.5	2.3	1.3	0.0292
110 (UE 361 INV 15)	2	4.3	2.9	2.2	1.5	0.0292
PAÑO (UE 339 INV: 2)	61	4.3	1.5	1.5	0.8	0.0294
PAÑO (UE 374 INV: 1)	71	4.1	1.5	1.5	1.3	0.0295
101 y 102 (UE 94 y 95 INV 94 y 95)	66	4.2	1.9	1.8	1	0.0295
110 (UE 361 INV 15)	10	4.8	4	2.7	1.3	0.0295
110 (UE 361 INV 15)	43	4.4	3.2	2.2	1.9	0.0297
101 y 102 (UE 94 y 95 INV 94 y 95)	46	4.9	1.9	1.9	1.1	0.0299
101 y 102 (UE 94 y 95 INV 94 y 95)	8	4.9	2.3	2.1	1.1	0.0299
PAÑO (UE 175 INV: 23)	29	4	2.4	2	1.1	0.0299
101 y 102 (UE 94 y 95 INV 94 y 95)	51	4.9	3.2	3	1.1	0.0299
PAÑO (UE 374 INV: 1)	4	4.5	2	1.8	1	0.0302
105 (UE 105 INV: 3)	26	6	1.2	1.2	0.7	0.0303
356 (UE 357)	4	5.9	3	1	1.3	0.0303
110 (UE 361 INV 15)	69	4.5	2.2	2	1	0.0304
PAÑO (UE 374 INV: 1)	11	4.2	2	1.2	1.5	0.0308
103 (UE 163 INV 16)	24	4	2.8	2.5	2	0.0308
110 (UE 361 INV 15)	88	4	2	1.6	1	0.0309
PAÑO (UE 374 INV: 1)	20	4.1	2	1.8	1.1	0.0309
PAÑO (UE 374 INV: 1)	17	4.8	2	2	1.2	0.031
105 (UE 105 INV: 3)	36	4.4	2.1	2	1.2	0.0311
108 (UE 95 INV 8)	7	4.1	2.1	2	1.9	0.0313
PAÑO (UE 175 INV: 23)	92	4.5	2.3	2.1	1.2	0.0315
103 (UE 163 INV 16)	98	5.2	2	1.9	1.5	0.0316
110 (UE 361 INV 15)	71	5	3.2	2.9	1.2	0.0316
110 (UE 361 INV 15)	44	4.5	2.2	1.9	1.3	0.0318
PAÑO (UE 374 INV: 1)	21	5	2.3	2	1.2	0.0318
114 (UE 167 INV 6)	29	4	2.1	2	1.1	0.0322
PAÑO (UE 374 INV: 1)	38	4.1	2	1.5	1.1	0.0323
108 (UE 95 INV 8)	32	5	3.2	2.9	0.9	0.0323
108 (UE 95 INV 8)	8	4.5	2.4	1.9	1	0.0324
101 y 102 (UE 94 y 95 INV 94 y 95)	38	4.9	1.9	1.8	1.1	0.0325
101 y 102 (UE 94 y 95 INV 94 y 95)	75	5	2	2	0.9	0.0326
101 y 102 (UE 94 y 95 INV 94 y 95)	43	4.9	2.1	1.9	1.4	0.0327
111 (UE 355 INV 1)	88	4.5	2.8	2.6	1.3	0.0327
103 (UE 163 INV 16)	47	4.8	3.8	2.8	1.7	0.0327
110 (UE 361 INV 15)	1	5.7	2.2	2	0.9	0.0329
PAÑO (UE 374 INV: 1)	50	5.5	1.2	1.1	1	0.033
PAÑO (UE 374 INV: 1)	42	4.2	2	1.5	1.5	0.033
108 (UE 95 INV 8)	64	4.9	3.8	2.2	1	0.0331
PAÑO (UE 374 INV: 1)	74	4.2	1.3	1.1	1	0.0332
101 y 102 (UE 94 y 95 INV 94 y 95)	62	5	2.1	2	1	0.0334
111 (UE 355 INV 1)	70	4.5	3.1	1.9	1.3	0.0334
101 y 102 (UE 94 y 95 INV 94 y 95)	45	4.1	2.2	1.9	1.2	0.0335
PAÑO (UE 339 INV: 2)	71	4.5	1.3	1.2	1.1	0.0336
101 y 102 (UE 94 y 95 INV 94 y 95)	13	3.5	2.1	2	1.4	0.0336
104 (UE 104 INV: 3)	39	4.2	2.3	2	1	0.0336
101 y 102 (UE 94 y 95 INV 94 y 95)	68	5	2	1.9	0.9	0.0337
PAÑO (UE 175 INV: 23)	76	3.5	1.8	1.8	1.5	0.0338
PAÑO (UE 175 INV: 24)	56	4.9	3.1	2.8	1.5	0.0338
103 (UE 163 INV 16)	29	4.9	3	3	1.9	0.0339	Se ha roto antes de pesarla
PAÑO (UE 374 INV: 1)	60	4.8	2	2	1.9	0.034
103 (UE 163 INV 16)	61	6	3.5	2	2.2	0.034
102 (UE 94 INVs: 89, 93, 90 y 88)	65	4.9	2	1.9	1	0.0341
110 (UE 361 INV 15)	81	5.1	2	1.8	1	0.0342
103 (UE 163 INV 16)	43	4.9	2.1	2	1.1	0.0342
111 (UE 355 INV 1)	53	4.9	2.5	2.2	1.1	0.0343
114 (UE 167 INV 6)	93	5.8	1.8	1.8	1	0.0344
PAÑO (UE 175 INV: 23)	81	4	1.2	1.2	1	0.0345
PAÑO (UE 175 INV: 23)	91	4	1	0.9	1	0.0346
108 (UE 95 INV 8)	33	4.9	2.5	2.2	0.9	0.0346
111 (UE 355 INV 1)	76	4.5	2	1.8	1	0.0347
101 y 102 (UE 94 y 95 INV 94 y 95)	36	4.9	3	2.4	1.5	0.0347
111 (UE 355 INV 1)	61	5.9	2.1	2	1.1	0.0349
110 (UE 361 INV 15)	5	4.9	2.9	2.1	1.8	0.0349
101 y 102 (UE 94 y 95 INV 94 y 95)	72	5	1.9	1.8	0.9	0.0351
110 (UE 361 INV 15)	20	5.4	3	2	1.3	0.0352
101 y 102 (UE 94 y 95 INV 94 y 95)	26	4.9	2.3	2	1.3	0.0353
114 (UE 167 INV 6)	35	5.1	1.1	1	1.1	0.0354
114 (UE 167 INV 6)	76	5	2	1.8	1.6	0.0354
PAÑO (UE 374 INV: 1)	31	4.5	2.8	2	1.5	0.0355
PAÑO (UE 339 INV: 2)	9	4.5	2.2	2.2	1.1	0.0356
101 y 102 (UE 94 y 95 INV 94 y 95)	1	6	1.3	1.3	0.9	0.0358
101 y 102 (UE 94 y 95 INV 94 y 95)	78	4.1	2.1	1.7	1.5	0.0359
PAÑO (UE 374 INV: 1)	98	4.1	2.3	2.1	1.7	0.0359
110 (UE 361 INV 15)	16	4.9	2.4	2.2	1.1	0.0359
103 (UE 163 INV 16)	3	5	2.9	2	0.9	0.036
PAÑO (UE 175 INV: 24)	9	4.1	3	2.3	1.9	0.0362
101 y 102 (UE 94 y 95 INV 94 y 95)	2	4.2	3.2	3	1.7	0.0363
101 y 102 (UE 94 y 95 INV 94 y 95)	88	4.1	2.1	2	1.2	0.0364
111 (UE 355 INV 1)	92	5	2.2	2	1.2	0.0367
103 (UE 163 INV 16)	48	5	3	2.4	1.2	0.0367
103 (UE 163 INV 16)	94	4.8	3.2	3	2	0.0367
356 (UE 357)	92	4	1.1	1	0.9	0.037
PAÑO (UE 374 INV: 1)	23	6	2	1.9	1.3	0.037
108 (UE 95 INV 8)	25	4.9	2.8	2	1.2	0.037
PAÑO (UE 374 INV: 1)	18	4.5	2.6	2	1.9	0.0372
110 (UE 361 INV 15)	72	4.3	3	2	1.8	0.0372
PAÑO (UE 175 INV: 23)	36	4.8	2.5	2.1	1.5	0.0373
101 y 102 (UE 94 y 95 INV 94 y 95)	67	4	2	1.9	1.5	0.0374
PAÑO (UE 175 INV: 24)	16	4.8	3	2	1.4	0.0375
114 (UE 167 INV 6)	69	5.6	2.2	2.1	1.6	0.0376
110 (UE 361 INV 15)	29	4.9	2.5	2.2	1.7	0.0376
110 (UE 361 INV 15)	90	4.5	2.8	2	1.2	0.0376
PAÑO (UE 374 INV: 1)	8	5	1.8	1.8	1.1	0.0377
111 (UE 355 INV 1)	52	4.9	2.7	2.2	1.2	0.0377
108 (UE 95 INV 8)	6	5	3	2.2	1.9	0.0378
110 (UE 361 INV 15)	55	4.9	4	3	1.3	0.0378
105 (UE 105 INV: 3)	38	5	2.1	2	1.1	0.0379
101 y 102 (UE 94 y 95 INV 94 y 95)	91	4.1	2.1	1.8	1.9	0.038
108 (UE 95 INV 8)	74	4.9	2.9	2.1	1	0.038
PAÑO (UE 175 INV: 23)	26	4.8	2	2	1.2	0.0381
114 (UE 167 INV 6)	91	5.8	2.8	2.2	1.2	0.0381
110 (UE 361 INV 15)	17	4.9	2.4	2	1.1	0.0382
101 y 102 (UE 94 y 95 INV 94 y 95)	52	4.1	2	1.8	1.5	0.0383
110 (UE 361 INV 15)	39	4	2.5	2.1	1.8	0.0385
PAÑO (UE 374 INV: 1)	97	5	2.6	2	1.1	0.0388
PAÑO (UE 175 INV: 23)	8	4.5	2.8	2.2	1.3	0.0389
114 (UE 167 INV 6)	14	5.5	1.5	1.3	1	0.039
103 (UE 163 INV 16)	19	5	1.9	1.9	1.1	0.039
PAÑO (UE 374 INV: 1)	94	4.9	2.3	2	1.3	0.039
110 (UE 361 INV 15)	95	5	2.2	2.2	1.2	0.0391
104 (UE 104 INV: 3)	24	4.5	2.2	2	1.3	0.0391
PAÑO (UE 339 INV: 2)	44	4.6	4	2.3	1.9	0.0391
356 (UE 357)	6	5.2	2.5	2	1.7	0.0392
101 y 102 (UE 94 y 95 INV 94 y 95)	9	4.2	3	2.5	1.9	0.0392
PAÑO (UE 175 INV: 24)	54	5	2.1	2.1	1	0.0393
110 (UE 361 INV 15)	51	5	3	2.2	1.5	0.0393
110 (UE 361 INV 15)	12	4.9	2.2	2.1	1.7	0.0394
111 (UE 355 INV 1)	64	4.7	3.5	2.2	2.1	0.0394
110 (UE 361 INV 15)	6	4.9	2.1	2	1.3	0.0395
PAÑO (UE 175 INV: 23)	48	4.2	2.5	1.9	1.9	0.0396
PAÑO (UE 175 INV: 23)	85	4	2.1	2	1.2	0.0397
PAÑO (UE 175 INV: 23)	99	4.2	2.5	2	2	0.0397
PAÑO (UE 175 INV: 23)	32	4.7	2.9	2.1	1.8	0.0399
104 (UE 104 INV: 3)	44	5	3	2.8	1.3	0.04
PAÑO (UE 175 INV: 23)	77	4.5	2	2	1.1	0.0401
108 (UE 95 INV 8)	76	4.2	2.1	1.8	1.2	0.0401
110 (UE 361 INV 15)	38	4.9	3	3	2	0.0401
110 (UE 361 INV 15)	47	5	3.5	2.4	1.5	0.0401
PAÑO (UE 175 INV: 24)	68	4	2	2	1.2	0.0402
PAÑO (UE 175 INV: 24)	87	5	3	3	1.3	0.0402
PAÑO (UE 175 INV: 23)	83	4.5	2	1.8	1.1	0.0404
PAÑO (UE 374 INV: 1)	100	4.9	2.2	2	1.1	0.0405
343 (UE 344 INV 1)	6	4.5	3	2.9	1.9	0.0405
103 (UE 163 INV 16)	11	5	3.2	2.1	1.1	0.0406
105 (UE 105 INV: 3)	88	5	1.4	1.1	1.2	0.0407
PAÑO (UE 374 INV: 1)	78	4.5	1.8	1.8	1.1	0.0408
111 (UE 355 INV 1)	74	5	2	1.8	1	0.0408
PAÑO (UE 339 INV: 2)	24	4.9	2.4	2	1.3	0.0408
111 (UE 355 INV 1)	85	4.8	2.1	2	1	0.0409
356 (UE 357)	7	4.7	2.9	2.1	1.7	0.0409
110 (UE 361 INV 15)	25	5.9	3	2.5	1.2	0.0409
PAÑO (UE 175 INV: 23)	67	4.8	3	3	1.7	0.0409
111 (UE 355 INV 1)	23	5	2	2	1	0.0412
101 y 102 (UE 94 y 95 INV 94 y 95)	63	4.9	2.9	2.8	1.8	0.0412
101 y 102 (UE 94 y 95 INV 94 y 95)	29	5.1	2.2	2.1	1.7	0.0414
111 (UE 355 INV 1)	84	4.9	2.2	2	1.5	0.0414
110 (UE 361 INV 15)	4	6	2.9	2	0.9	0.0415
103 (UE 163 INV 16)	49	5.5	3	2.2	1.1	0.0415
PAÑO (UE 175 INV: 23)	6	4.8	3	2.3	1.3	0.0415
110 (UE 361 INV 15)	41	4.8	2.2	2.2	1.8	0.0416
101 y 102 (UE 94 y 95 INV 94 y 95)	11	4.9	2.4	2.2	1.5	0.0416
110 (UE 361 INV 15)	23	4.2	3	2	1.8	0.0416
PAÑO (UE 374 INV: 1)	34	4.5	1.5	1.2	1.1	0.0417
101 y 102 (UE 94 y 95 INV 94 y 95)	10	4.9	2	1.5	1.5	0.0417
108 (UE 95 INV 8)	81	4.9	2.1	2.1	1.1	0.0418
PAÑO (UE 175 INV: 24)	85	6	3	2.8	2.2	0.0418
PAÑO (UE 374 INV: 1)	81	4.8	1.8	1.1	1.1	0.0419
356 (UE 357)	71	5.1	2	1.7	1.5	0.0419
103 (UE 163 INV 16)	91	5.1	2.7	2.7	1.8	0.0419
102 (UE 94 INVs: 89, 93, 90 y 88)	80	4.8	3.2	2.1	1.8	0.0419
356 (UE 357)	44	5.5	2	2	1	0.042
102 (UE 94 INVs: 89, 93, 90 y 88)	67	4.2	1.2	1	1.2	0.0421
PAÑO (UE 175 INV: 24)	97	4.9	2.5	2.5	1.3	0.0421
110 (UE 361 INV 15)	15	5.1	3	2.4	1.5	0.0421
110 (UE 361 INV 15)	67	5	3.8	2	2	0.0421
103 (UE 163 INV 16)	2	5.1	2	1.9	1.1	0.0422
111 (UE 355 INV 1)	4	5	2	1.9	1	0.0423
110 (UE 361 INV 15)	18	4.5	3	2	1.9	0.0423
PAÑO (UE 175 INV: 23)	90	4.5	2.2	1.8	1.2	0.0426
PAÑO (UE 339 INV: 2)	58	4.2	1.5	1.2	1.1	0.0427
110 (UE 361 INV 15)	56	5	2.8	2.5	1.5	0.0427
PAÑO (UE 175 INV: 23)	42	5	3	2.2	1.5	0.0427
343 (UE 344 INV 1)	30	4.5	2	1.5	1.2	0.0428
PAÑO (UE 175 INV: 24)	25	6	2.1	2	1.1	0.0428
110 (UE 361 INV 15)	59	4.9	3.1	2	1.9	0.0428
101 y 102 (UE 94 y 95 INV 94 y 95)	84	5	1.9	1.8	1.2	0.0429
PAÑO (UE 339 INV: 2)	5	5	1.2	1.2	1	0.0431
PAÑO (UE 339 INV: 2)	10	4.5	1.2	1.2	1.1	0.0432
PAÑO (UE 339 INV: 2)	41	4.7	2.3	2.2	1.6	0.0432
PAÑO (UE 374 INV: 1)	30	5.2	2.8	2	1	0.0434
PAÑO (UE 339 INV: 2)	89	5	2	1.9	1.2	0.0435
114 (UE 167 INV 6)	33	6	1.5	1	0.9	0.0436
PAÑO (UE 374 INV: 1)	66	5	2.4	2	1.2	0.0436
110 (UE 361 INV 15)	70	5.2	2.5	2.2	1.2	0.0438
104 (UE 104 INV: 3)	38	5.5	3.1	2	1.2	0.0439
110 (UE 361 INV 15)	42	5	2.7	2.5	1.9	0.044
103 (UE 163 INV 16)	79	5.2	2	1.9	1.5	0.0441
PAÑO (UE 339 INV: 2)	62	5	2.1	1.8	1.1	0.0441
102 (UE 94 INVs: 89, 93, 90 y 88)	48	4.3	2.5	2.2	1.4	0.0441
PAÑO (UE 175 INV: 23)	79	4.2	2.8	2.5	2	0.0441
110 (UE 361 INV 15)	8	5.8	3	2.4	1.4	0.0441
PAÑO (UE 374 INV: 1)	77	5	1.5	1	1.1	0.0443
105 (UE 105 INV: 3)	78	5	1.7	1.1	1.2	0.0444
102 (UE 94 INVs: 89, 93, 90 y 88)	18	5	2.1	1.9	1.3	0.0444
110 (UE 361 INV 15)	78	4.1	2	1.8	1.3	0.0445
101 y 102 (UE 94 y 95 INV 94 y 95)	21	4.1	2.1	2	1.9	0.0446
110 (UE 361 INV 15)	82	4.9	2	1.9	1.5	0.0447
PAÑO (UE 374 INV: 1)	59	4.9	3	2.1	1.5	0.0447
PAÑO (UE 175 INV: 23)	34	4.7	3.8	2.7	2	0.0448
110 (UE 361 INV 15)	94	4.1	2.2	1.8	1.8	0.0449
103 (UE 163 INV 16)	26	5.8	3	1.9	2.1	0.0449
110 (UE 361 INV 15)	24	4.9	3	4.5	1.9	0.0449
PAÑO (UE 374 INV: 1)	85	4.9	2	1.5	1.5	0.0451
111 (UE 355 INV 1)	99	6	2.2	1.8	1	0.0451
PAÑO (UE 175 INV: 23)	71	4.5	2.7	2.6	1.9	0.0451
101 y 102 (UE 94 y 95 INV 94 y 95)	56	4.9	2	1.9	1.1	0.0452
111 (UE 355 INV 1)	54	4.8	2.5	2.4	2	0.0452
PAÑO (UE 374 INV: 1)	69	5	2	1.9	1.5	0.0453
PAÑO (UE 175 INV: 24)	67	4.5	2	2	1.1	0.0454
PAÑO (UE 374 INV: 1)	32	4.5	2	2	1.1	0.0454
101 y 102 (UE 94 y 95 INV 94 y 95)	16	4.3	2.5	2	1.9	0.0454
101 y 102 (UE 94 y 95 INV 94 y 95)	7	4.8	2	1.7	1.8	0.0455
PAÑO (UE 339 INV: 2)	98	5.2	2.2	2.1	1	0.0456
110 (UE 361 INV 15)	48	4.8	2.6	2.5	1.9	0.0456
105 (UE 105 INV: 3)	33	6	3	2.1	1.8	0.0456
111 (UE 355 INV 1)	100	4.6	2.5	2.2	1.2	0.0457
101 y 102 (UE 94 y 95 INV 94 y 95)	5	5.8	2	2	1.6	0.0458
PAÑO (UE 175 INV: 24)	53	5.9	2	2	1.1	0.0458
108 (UE 95 INV 8)	93	5.9	2.2	2.1	1.1	0.0458
PAÑO (UE 339 INV: 2)	80	5	2.5	2.1	1.1	0.0458
110 (UE 361 INV 15)	60	4.8	2.6	2.3	1.8	0.0458
356 (UE 357)	3	6.1	3	2.3	1.8	0.0458
101 y 102 (UE 94 y 95 INV 94 y 95)	32	4.9	2.2	2	1.5	0.0459
343 (UE 344 INV 1)	9	5.1	2	1.9	0.9	0.046
PAÑO (UE 374 INV: 1)	9	4.9	1.5	1.5	1.2	0.0461
110 (UE 361 INV 15)	92	4.5	2.3	1.9	2	0.0461
103 (UE 163 INV 16)	21	6	3	2	1.3	0.0461
110 (UE 361 INV 15)	14	5	3.8	2.7	2	0.0461
356 (UE 357)	98	3.5	1.8	1.5	1.5	0.0463
105 (UE 105 INV: 3)	20	6	1.8	1.8	1	0.0463
PAÑO (UE 339 INV: 2)	52	4.7	2.1	2	2	0.0463
PAÑO (UE 175 INV: 23)	98	4.5	2.3	2	1.5	0.0464
PAÑO (UE 374 INV: 1)	41	4.1	1.5	1.5	1.8	0.0465
PAÑO (UE 175 INV: 23)	33	5	2.1	2	1.5	0.0465
110 (UE 361 INV 15)	80	4.1	2.2	2	1.1	0.0466
114 (UE 167 INV 6)	88	5.2	2.9	2	1.2	0.0467
343 (UE 344 INV 1)	74	5	2.2	2	1	0.0468
356 (UE 357)	84	5.2	2.7	2	1.2	0.0468
104 (UE 104 INV: 3)	11	5.1	3	2.5	1.1	0.0468
356 (UE 357)	10	4.8	2.4	2	1.1	0.0469
111 (UE 355 INV 1)	87	4.6	2.5	2.2	2	0.0469
PAÑO (UE 175 INV: 23)	75	5	2.9	2.3	1.5	0.0469
114 (UE 167 INV 6)	12	4.1	2	1.8	2	0.047
PAÑO (UE 175 INV: 23)	28	5	2.8	2.6	1.9	0.047
356 (UE 357)	5	5.1	2	2	1.1	0.0471
PAÑO (UE 339 INV: 2)	100	4.1	2.5	2	1.7	0.0471
110 (UE 361 INV 15)	9	5.1	2.2	2.2	1	0.0472
114 (UE 167 INV 6)	41	5.2	2	1.1	1.2	0.0475
111 (UE 355 INV 1)	98	5	2.5	2.2	1.8	0.0475
104 (UE 104 INV: 3)	42	5.8	2.7	1.9	1.1	0.0475
PAÑO (UE 175 INV: 23)	3	4.5	3	2.8	1.9	0.0476
PAÑO (UE 374 INV: 1)	73	4.8	1.5	1.5	1.8	0.0477
110 (UE 361 INV 15)	63	5.1	2.8	2.2	1.1	0.0477
111 (UE 355 INV 1)	35	5.2	3	2	2	0.0477
PAÑO (UE 175 INV: 24)	37	6	2.4	2.2	1.5	0.0478
PAÑO (UE 339 INV: 2)	82	4.8	2.6	2.4	1.9	0.0478
343 (UE 344 INV 1)	47	5.1	3.6	3.3	2	0.0478
105 (UE 105 INV: 3)	100	5.1	1.5	1.2	1	0.0479
103 (UE 163 INV 16)	42	6	3	2.2	1.5	0.0479
111 (UE 355 INV 1)	8	5	1.8	1.2	1	0.0481
PAÑO (UE 175 INV: 24)	95	4.9	2.1	2.1	1.8	0.0481
PAÑO (UE 339 INV: 2)	19	4.8	2.4	2	1.7	0.0481
PAÑO (UE 374 INV: 1)	35	4.4	2	1.8	1.2	0.0482
110 (UE 361 INV 15)	33	5	3.3	2.7	2	0.0482
PAÑO (UE 374 INV: 1)	83	5	1.8	1.6	1.1	0.0483
111 (UE 355 INV 1)	62	5	2.2	2.1	1	0.0483
PAÑO (UE 374 INV: 1)	29	5	2.4	2.2	1.5	0.0483
104 (UE 104 INV: 3)	53	5.9	2	2	1.1	0.0484
110 (UE 361 INV 15)	28	5	2.5	2	1.9	0.0484
PAÑO (UE 175 INV: 23)	25	4.7	2.9	2	1.8	0.0484
110 (UE 361 INV 15)	79	5.1	1.5	1.2	1	0.0486
110 (UE 361 INV 15)	91	5	2.2	2	1.1	0.0486
110 (UE 361 INV 15)	64	4.1	2.2	2	2	0.0487
111 (UE 355 INV 1)	69	5	2.2	2	1.3	0.0487
111 (UE 355 INV 1)	66	4.9	2.3	1.9	1.5	0.0487
PAÑO (UE 175 INV: 23)	65	4.9	3	2.9	1.5	0.0488
103 (UE 163 INV 16)	85	5.1	4	2.6	1.9	0.0488
PAÑO (UE 175 INV: 23)	80	4.8	1	1	1	0.0489
PAÑO (UE 175 INV: 23)	47	4.2	2	2	1.7	0.0489
101 y 102 (UE 94 y 95 INV 94 y 95)	82	4.2	2	2	1.8	0.049
104 (UE 104 INV: 3)	7	5	1.5	1.2	1	0.0491
104 (UE 104 INV: 3)	8	5	2	1.8	1.1	0.0492
PAÑO (UE 175 INV: 23)	12	4.7	2	2	1.9	0.0493
356 (UE 357)	40	5.3	2.1	1.8	1.1	0.0493
103 (UE 163 INV 16)	71	5.1	2.5	2	1.7	0.0493
101 y 102 (UE 94 y 95 INV 94 y 95)	70	5	2.7	2.1	1.7	0.0494
PAÑO (UE 175 INV: 23)	46	4.7	3.3	2.7	2	0.0494
114 (UE 167 INV 6)	87	5	1.8	1.7	1.2	0.0495
105 (UE 105 INV: 3)	12	5	1.8	1.5	1	0.0495
103 (UE 163 INV 16)	70	4.9	3	2.1	1.9	0.0495
PAÑO (UE 175 INV: 23)	57	5	3	2.6	1.6	0.0495
103 (UE 163 INV 16)	76	5	3.2	3	2	0.0495
108 (UE 95 INV 8)	79	4.9	3.8	2.9	1.9	0.0495
PAÑO (UE 175 INV: 23)	31	5	2.6	2.2	1.8	0.0496
110 (UE 361 INV 15)	49	5.2	3	2	1.9	0.0497
343 (UE 344 INV 1)	8	5.1	2	2	1.3	0.0498
PAÑO (UE 175 INV: 24)	13	4.9	2.8	2.2	1.9	0.0498
111 (UE 355 INV 1)	36	4.5	3	2	2	0.0498
PAÑO (UE 175 INV: 23)	23	4.9	1.8	1.6	1.5	0.0499
111 (UE 355 INV 1)	9	5	2	2	1.1	0.0499
101 y 102 (UE 94 y 95 INV 94 y 95)	61	4.8	2.5	2.2	1.9	0.0499
114 (UE 167 INV 6)	7	5.8	3.2	2	1.6	0.0499
101 y 102 (UE 94 y 95 INV 94 y 95)	59	5	2.1	2	1.2	0.05
PAÑO (UE 175 INV: 23)	60	5	2.1	2	1.5	0.0501
PAÑO (UE 374 INV: 1)	80	5.1	1.5	1.4	1	0.0502
111 (UE 355 INV 1)	24	4.5	2	1.8	1	0.0502
PAÑO (UE 339 INV: 2)	30	4.8	2	1.9	1.1	0.0502
101 y 102 (UE 94 y 95 INV 94 y 95)	69	4.1	2.7	2.1	2	0.0502
108 (UE 95 INV 8)	16	4.9	2.2	2	1.3	0.0503
PAÑO (UE 374 INV: 1)	58	4.8	3	2.7	2	0.0503
102 (UE 94 INVs: 89, 93, 90 y 88)	69	4.4	2	1.2	1.7	0.0504
110 (UE 361 INV 15)	27	4.9	2.5	2.1	1.9	0.0504
356 (UE 357)	75	4.8	2.5	2.4	1.5	0.0504
PAÑO (UE 175 INV: 23)	17	4.9	3	2.1	2	0.0504
PAÑO (UE 374 INV: 1)	82	4.5	2	2	1.2	0.0506
111 (UE 355 INV 1)	3	5.1	2.1	2.1	1.1	0.0506
102 (UE 94 INVs: 89, 93, 90 y 88)	85	4.5	2	1.8	1.8	0.0507
PAÑO (UE 175 INV: 23)	22	5	2.6	2.5	1.8	0.0507
110 (UE 361 INV 15)	45	4.9	4.2	2.8	2	0.0507
111 (UE 355 INV 1)	95	5	1.5	1.5	1.2	0.0508
101 y 102 (UE 94 y 95 INV 94 y 95)	42	5	2.9	2.3	1.5	0.0508
105 (UE 105 INV: 3)	45	5.5	2.9	2.1	1.9	0.0508
101 y 102 (UE 94 y 95 INV 94 y 95)	74	5	3.1	2.8	1.9	0.0508
108 (UE 95 INV 8)	34	4.5	1.9	2.3	2.1	0.0509
101 y 102 (UE 94 y 95 INV 94 y 95)	31	4.9	2	2	1.7	0.0509
PAÑO (UE 175 INV: 23)	30	5.1	3	2	1.7	0.051
101 y 102 (UE 94 y 95 INV 94 y 95)	44	4.5	2	1.9	1.8	0.0511
102 (UE 94 INVs: 89, 93, 90 y 88)	39	5	2.8	1.9	1.4	0.0511
PAÑO (UE 175 INV: 23)	61	4.8	3.1	2.5	2	0.0511
102 (UE 94 INVs: 89, 93, 90 y 88)	19	5	2.2	2.1	1.7	0.0512
101 y 102 (UE 94 y 95 INV 94 y 95)	85	5	2.2	2	1.5	0.0512
PAÑO (UE 339 INV: 2)	86	4.8	2.5	2	1.7	0.0512
PAÑO (UE 339 INV: 2)	88	5	2.5	2	1.4	0.0512
105 (UE 105 INV: 3)	60	5.8	3	2	1.8	0.0513
111 (UE 355 INV 1)	22	4.2	2	1.8	1.5	0.0514
PAÑO (UE 175 INV: 23)	93	4.5	2.2	2	1.7	0.0514
111 (UE 355 INV 1)	55	4.8	2.8	2.7	1.9	0.0514
102 (UE 94 INVs: 89, 93, 90 y 88)	36	5.8	2	1.8	1.9	0.0516
356 (UE 357)	54	5.1	2.4	2.1	1.2	0.0516
114 (UE 167 INV 6)	51	6	1.2	1.2	1	0.0517
356 (UE 357)	47	5	1.2	1.1	1	0.0517
104 (UE 104 INV: 3)	45	5.7	3.5	2.5	1.8	0.0517
PAÑO (UE 374 INV: 1)	37	4.6	1.9	1.9	1.3	0.0518
103 (UE 163 INV 16)	8	5.3	2.1	2.1	1.8	0.0518
PAÑO (UE 175 INV: 23)	40	4.7	2.1	2	1.5	0.0518
103 (UE 163 INV 16)	54	5.2	3	1.9	1.2	0.0518
PAÑO (UE 339 INV: 2)	47	5	3	2.6	1.8	0.0518
PAÑO (UE 374 INV: 1)	5	4.8	2	2	1.8	0.0519
356 (UE 357)	76	5	2.3	2.2	1.2	0.0519
101 y 102 (UE 94 y 95 INV 94 y 95)	65	5	3	2.3	1.4	0.052
PAÑO (UE 374 INV: 1)	27	5.6	2	2	1.9	0.0521
110 (UE 361 INV 15)	62	5.5	2.5	1.2	1.1	0.0521
PAÑO (UE 339 INV: 2)	65	4.9	2.5	2.1	1.5	0.0521
356 (UE 357)	67	5.7	3	2.5	1.5	0.0521
PAÑO (UE 339 INV: 2)	33	5	2.8	2.8	1.9	0.0522
103 (UE 163 INV 16)	84	5.2	3.1	2.1	1.8	0.0525
110 (UE 361 INV 15)	99	4.8	1.8	1.7	1.1	0.0527
104 (UE 104 INV: 3)	19	5	2.5	2	1.2	0.0527
102 (UE 94 INVs: 89, 93, 90 y 88)	56	5	1.8	1.7	1.3	0.0528
102 (UE 94 INVs: 89, 93, 90 y 88)	29	5.9	2.4	2.1	1.9	0.0528
110 (UE 361 INV 15)	61	4.9	2.5	2.1	2	0.0529
105 (UE 105 INV: 3)	70	5	1.2	1.2	1	0.053
PAÑO (UE 175 INV: 24)	59	4.9	2	2	2	0.053
PAÑO (UE 175 INV: 24)	76	4.8	1.2	1.2	1.2	0.0531
110 (UE 361 INV 15)	75	6	1.4	1.1	1	0.0531
110 (UE 361 INV 15)	84	4.5	1.8	1.7	1.5	0.0531
108 (UE 95 INV 8)	38	4.5	2.9	2.8	1.8	0.0531
PAÑO (UE 175 INV: 23)	21	4.5	3	2.3	2.2	0.0531
114 (UE 167 INV 6)	79	5.8	1.8	1.4	1.1	0.0532
110 (UE 361 INV 15)	21	5.8	2	2	1.5	0.0532
101 y 102 (UE 94 y 95 INV 94 y 95)	12	4.9	2.5	2.1	1.7	0.0532
114 (UE 167 INV 6)	78	5.1	1.5	1.2	1.1	0.0533
PAÑO (UE 339 INV: 2)	8	4.5	1.9	1.8	1.8	0.0533
PAÑO (UE 374 INV: 1)	52	5.2	2	1.8	1.8	0.0533
356 (UE 357)	1	5.9	2.8	2.5	1.8	0.0533
104 (UE 104 INV: 3)	70	5	2.1	2	1.5	0.0534
108 (UE 95 INV 8)	61	4.9	2.8	2.4	1.7	0.0535
356 (UE 357)	93	4.5	1.8	1.5	1.1	0.0536
110 (UE 361 INV 15)	58	5	2.2	2.1	1.9	0.0536
110 (UE 361 INV 15)	68	5.2	2.2	2.1	1.9	0.0536
104 (UE 104 INV: 3)	48	5.8	2.5	2.1	1	0.0537
PAÑO (UE 339 INV: 2)	87	4.9	2.5	2.2	1.1	0.0537
114 (UE 167 INV 6)	89	5.1	1.3	1.2	1.3	0.0538
101 y 102 (UE 94 y 95 INV 94 y 95)	18	5.2	2.5	2.1	1.9	0.0538
PAÑO (UE 339 INV: 2)	79	5.1	2	2	1.1	0.0539
101 y 102 (UE 94 y 95 INV 94 y 95)	14	4.9	2.1	2	1.8	0.0539
PAÑO (UE 374 INV: 1)	96	4.7	2.2	2	2.3	0.0539
105 (UE 105 INV: 3)	66	5	2.8	2	3.1	0.054
PAÑO (UE 175 INV: 23)	54	5.1	2.9	2.1	1.2	0.054
PAÑO (UE 374 INV: 1)	72	5.9	1.3	1.3	1	0.0541
PAÑO (UE 175 INV: 23)	49	5	3	2.7	1.8	0.0541
PAÑO (UE 175 INV: 23)	66	5	3	2.1	1.9	0.0543
114 (UE 167 INV 6)	16	5.7	1.5	1.5	1.1	0.0544
110 (UE 361 INV 15)	65	5	3	2.6	1.1	0.0544
343 (UE 344 INV 1)	26	5	1	1	1.1	0.0545
PAÑO (UE 374 INV: 1)	2	5	1.2	1.2	1.1	0.0545
114 (UE 167 INV 6)	50	5.2	2	1.8	1.2	0.0545
108 (UE 95 INV 8)	98	5	3.8	2.2	1.9	0.0546
105 (UE 105 INV: 3)	98	5	2	1.5	1.2	0.0547
PAÑO (UE 175 INV: 23)	9	5.2	2.9	2.3	1.4	0.0547
105 (UE 105 INV: 3)	50	5.8	2.8	2.5	1.5	0.0548
PAÑO (UE 374 INV: 1)	28	5.8	2.2	2.1	1.3	0.0549
PAÑO (UE 175 INV: 23)	56	4.9	3	2.3	1.8	0.0549
PAÑO (UE 175 INV: 24)	15	4.9	3	2	2	0.055
356 (UE 357)	49	4.1	2	1.8	1.8	0.0551
104 (UE 104 INV: 3)	61	5.5	2.5	2	1.5	0.0551
PAÑO (UE 175 INV: 23)	62	5.1	2.7	2.5	1.7	0.0551
104 (UE 104 INV: 3)	36	5.4	4	2.1	1.6	0.0551
103 (UE 163 INV 16)	39	4.9	3	2.9	1.9	0.0552
PAÑO (UE 374 INV: 1)	19	6	2.1	2	1.2	0.0553
114 (UE 167 INV 6)	15	5.5	2.5	2	2	0.0553
104 (UE 104 INV: 3)	34	6	2.8	2.4	1.9	0.0554
105 (UE 105 INV: 3)	37	6	3	2	1.7	0.0554
103 (UE 163 INV 16)	7	5	3.1	2.2	2.2	0.0554
110 (UE 361 INV 15)	93	4.5	1.5	1.2	1.5	0.0555
111 (UE 355 INV 1)	20	5	1.6	1.5	1	0.0555
PAÑO (UE 175 INV: 23)	78	5	2.1	2	1.1	0.0555
PAÑO (UE 374 INV: 1)	12	5	2.5	2	1.8	0.0555
PAÑO (UE 374 INV: 1)	47	4.1	2	2	1.8	0.0556
104 (UE 104 INV: 3)	23	4.8	2.2	2.2	1.8	0.0556
343 (UE 344 INV 1)	41	4.5	1.3	1.2	1.2	0.0557
114 (UE 167 INV 6)	27	5	3	2	1.1	0.0558
343 (UE 344 INV 1)	93	5	1.2	1.1	1	0.0559
101 y 102 (UE 94 y 95 INV 94 y 95)	35	5	3	2	2.1	0.0559
103 (UE 163 INV 16)	9	5	3.1	2.9	1.8	0.0559
PAÑO (UE 175 INV: 24)	10	6	3.7	2	1.7	0.0559
PAÑO (UE 374 INV: 1)	25	5.8	2	1.8	1.1	0.0561
104 (UE 104 INV: 3)	1	5.5	3	2	1.2	0.0561
110 (UE 361 INV 15)	26	5.5	2.7	2.5	1.7	0.0562
104 (UE 104 INV: 3)	47	4.9	2.8	2.5	1.8	0.0562
PAÑO (UE 175 INV: 23)	82	5	2	1.5	1.2	0.0563
110 (UE 361 INV 15)	87	5.3	2.8	2.1	1.7	0.0564
103 (UE 163 INV 16)	53	5.1	3	2.1	1.8	0.0564
103 (UE 163 INV 16)	73	4.9	3.2	3	2.1	0.0564
114 (UE 167 INV 6)	34	5.5	2	1.8	2	0.0566
343 (UE 344 INV 1)	56	5.1	3	3	1.9	0.0566
343 (UE 344 INV 1)	79	4.5	1.5	1.5	1.5	0.0567
PAÑO (UE 339 INV: 2)	73	5	2.1	2	2	0.0567
PAÑO (UE 175 INV: 23)	2	4.1	2	1.9	2.1	0.0569
PAÑO (UE 175 INV: 23)	5	4.8	2.6	2.4	1.5	0.0569
103 (UE 163 INV 16)	37	6	3.1	2	1.1	0.057
105 (UE 105 INV: 3)	77	5.5	1.2	1.2	1.6	0.0571
111 (UE 355 INV 1)	42	5	2.3	2.2	1.8	0.0571
102 (UE 94 INVs: 89, 93, 90 y 88)	60	5.9	2	1.9	2	0.0572
PAÑO (UE 175 INV: 24)	29	4.2	2.5	2	1.8	0.0572
PAÑO (UE 374 INV: 1)	89	5	2	2	1.5	0.0573
PAÑO (UE 339 INV: 2)	81	5.2	2.9	2.8	1.5	0.0573
102 (UE 94 INVs: 89, 93, 90 y 88)	42	4.5	1.4	1.2	1.7	0.0574
111 (UE 355 INV 1)	13	5.5	2.5	1.2	1.2	0.0575
103 (UE 163 INV 16)	52	6	2.8	2	1.9	0.0576
103 (UE 163 INV 16)	100	5.2	3	2	1.2	0.0576
PAÑO (UE 374 INV: 1)	61	5.2	3	2.6	1.7	0.0576
PAÑO (UE 339 INV: 2)	43	5.1	2.1	2	1.3	0.0577
101 y 102 (UE 94 y 95 INV 94 y 95)	6	4.8	2.2	2	1.7	0.0577
111 (UE 355 INV 1)	46	5	2.7	2.5	1.1	0.0577
356 (UE 357)	56	5	2.7	2.5	1.4	0.0578
PAÑO (UE 175 INV: 24)	51	4.8	2.8	2.1	1.9	0.0578
356 (UE 357)	42	4.5	1.8	1.5	1.1	0.0579
111 (UE 355 INV 1)	34	4.9	2.9	2.7	2	0.0579
PAÑO (UE 175 INV: 24)	43	5.9	3.5	2.1	1.8	0.0579
356 (UE 357)	35	5	2	1.8	1.3	0.058
PAÑO (UE 339 INV: 2)	70	5	2.2	2	1.2	0.058
110 (UE 361 INV 15)	86	5	2.2	2.1	2	0.0581
PAÑO (UE 374 INV: 1)	6	5.1	1.2	1.2	1	0.0582
PAÑO (UE 374 INV: 1)	44	5.5	1.7	1.3	1	0.0582
114 (UE 167 INV 6)	42	5.1	3	2	1.8	0.0582
PAÑO (UE 374 INV: 1)	24	5.1	2.7	2.4	1.7	0.0583
356 (UE 357)	68	5.2	3.7	2.9	2.1	0.0583
103 (UE 163 INV 16)	41	5.9	3.8	2.1	1.8	0.0584
105 (UE 105 INV: 3)	7	5	2.5	1.5	1.1	0.0585
103 (UE 163 INV 16)	36	5.9	3	2.1	1.9	0.0585
111 (UE 355 INV 1)	90	4.8	2.2	2	1.5	0.0586
PAÑO (UE 339 INV: 2)	20	5.9	2.8	2.7	1.8	0.0586
103 (UE 163 INV 16)	80	5.9	3	2.9	1.5	0.0586
110 (UE 361 INV 15)	46	5.8	3	2.5	1.4	0.0586
104 (UE 104 INV: 3)	68	5.5	1.7	1.7	1	0.0587
110 (UE 361 INV 15)	7	5.7	3	2.4	1.8	0.0587
101 y 102 (UE 94 y 95 INV 94 y 95)	34	4.9	2	2	1.9	0.0588
PAÑO (UE 175 INV: 24)	72	6	2	2	1.1	0.0588
111 (UE 355 INV 1)	80	4.5	2.3	2.1	2	0.0588
114 (UE 167 INV 6)	32	5.5	2	1.5	1	0.0589
104 (UE 104 INV: 3)	56	6	3	2.8	1.3	0.0589
PAÑO (UE 175 INV: 24)	81	5.1	1.8	1.5	1.1	0.0591
111 (UE 355 INV 1)	44	5	2.4	2.2	1.9	0.0593
101 y 102 (UE 94 y 95 INV 94 y 95)	24	5	1.9	1.2	1.4	0.0594
114 (UE 167 INV 6)	23	5	2	1.1	1.1	0.0594
PAÑO (UE 374 INV: 1)	70	5	2.5	2.5	1.8	0.0594
PAÑO (UE 339 INV: 2)	25	4.9	2.7	2.5	2.1	0.0594
PAÑO (UE 339 INV: 2)	45	5.8	2.9	2.3	1.5	0.0594
PAÑO (UE 339 INV: 2)	17	4.5	2	2	1.2	0.0595
110 (UE 361 INV 15)	83	5	2	1.9	1.1	0.0596
104 (UE 104 INV: 3)	16	5	2	1.5	2.8	0.0596
343 (UE 344 INV 1)	83	5	2	1.5	1.5	0.0597
102 (UE 94 INVs: 89, 93, 90 y 88)	25	4.8	2.4	2	2	0.0597
PAÑO (UE 175 INV: 24)	98	4.9	2.5	2	2	0.0597
PAÑO (UE 175 INV: 23)	38	4.9	3.1	2.8	2	0.0597
105 (UE 105 INV: 3)	13	6	1.8	1.8	1.1	0.0598
PAÑO (UE 339 INV: 2)	18	4.2	2	2	1.8	0.0598
356 (UE 357)	32	4	2.5	1.8	2	0.0598
PAÑO (UE 175 INV: 24)	61	5	3.4	2.5	1.8	0.0598
PAÑO (UE 175 INV: 23)	100	4	2.2	2	2.1	0.0599
111 (UE 355 INV 1)	77	5	2.5	2.1	1.9	0.0599
111 (UE 355 INV 1)	73	4.5	1.8	1.5	1.1	0.06
103 (UE 163 INV 16)	28	5.8	2.4	2.1	1.3	0.06
103 (UE 163 INV 16)	59	6	2.5	2	1.2	0.06
111 (UE 355 INV 1)	32	5	2	2	1.2	0.0601
104 (UE 104 INV: 3)	41	6	3	2	1.8	0.0601
356 (UE 357)	15	5.1	2.9	2	1.1	0.0602
105 (UE 105 INV: 3)	80	5	3.5	2	1.2	0.0602
111 (UE 355 INV 1)	75	5	2.1	2	1.8	0.0603
PAÑO (UE 339 INV: 2)	48	5.2	2.2	2.1	1.5	0.0604
103 (UE 163 INV 16)	90	5.8	3.2	2.8	1.9	0.0605
103 (UE 163 INV 16)	89	6	3.9	2.5	1.6	0.0605
PAÑO (UE 339 INV: 2)	85	5.7	4.8	2.5	1.9	0.0605
343 (UE 344 INV 1)	33	5	1.2	1.2	1.2	0.0606
104 (UE 104 INV: 3)	10	5.3	2.9	1.1	1.2	0.0606
PAÑO (UE 175 INV: 24)	35	4.8	2.1	2.1	1.8	0.0607
111 (UE 355 INV 1)	47	4.8	2.4	2.1	2	0.0607
PAÑO (UE 175 INV: 23)	50	5.8	2.4	2	1.1	0.0607
110 (UE 361 INV 15)	31	5.7	2.8	2	1.2	0.0607
101 y 102 (UE 94 y 95 INV 94 y 95)	25	4.8	2	1.9	1.9	0.0608
PAÑO (UE 175 INV: 23)	7	5.1	2	1.7	1.2	0.0608
104 (UE 104 INV: 3)	14	5.5	2	1.5	1	0.0609
108 (UE 95 INV 8)	19	4.9	2.1	2	1.7	0.0609
PAÑO (UE 374 INV: 1)	65	5.9	3.6	2	1.4	0.0609
PAÑO (UE 339 INV: 2)	42	5.2	4	3	1.9	0.0609
356 (UE 357)	11	5.7	2.3	2.1	1.6	0.061
103 (UE 163 INV 16)	46	5.3	3.1	2.5	1.7	0.061
105 (UE 105 INV: 3)	16	5.2	1.8	1.8	1.1	0.0611
108 (UE 95 INV 8)	5	6.1	2.8	2	1.5	0.0611
111 (UE 355 INV 1)	67	4.8	3	2.9	2	0.0612
PAÑO (UE 175 INV: 23)	89	5.5	2	1.8	1.1	0.0613
101 y 102 (UE 94 y 95 INV 94 y 95)	19	4.8	2.5	2.3	2.1	0.0613
343 (UE 344 INV 1)	66	5.1	2.5	2	1.7	0.0613
114 (UE 167 INV 6)	58	5.6	2	1.8	1.5	0.0614
343 (UE 344 INV 1)	22	5.8	2	2	1.2	0.0614
PAÑO (UE 175 INV: 24)	50	5.5	2.1	2	1.2	0.0614
114 (UE 167 INV 6)	45	6	2.8	1.6	1.2	0.0614
111 (UE 355 INV 1)	78	5	2.2	2.1	1.5	0.0616
PAÑO (UE 339 INV: 2)	7	5	1.8	1.8	1.2	0.0617
110 (UE 361 INV 15)	98	4.6	2	1.9	2	0.0617
PAÑO (UE 374 INV: 1)	57	5.8	3	2.4	2	0.0617
105 (UE 105 INV: 3)	76	5.1	1.5	1.5	1.1	0.0618
PAÑO (UE 339 INV: 2)	6	4.8	2.5	2	1.8	0.0618
102 (UE 94 INVs: 89, 93, 90 y 88)	81	5	2.8	2.2	2	0.0618
PAÑO (UE 374 INV: 1)	87	5	2	1.5	1.3	0.0619
PAÑO (UE 339 INV: 2)	90	4.9	2.8	2	2	0.0619
110 (UE 361 INV 15)	34	5.8	3	2.1	1.8	0.0619
105 (UE 105 INV: 3)	95	5.1	2	1.5	1	0.062
111 (UE 355 INV 1)	12	4.5	1.5	1.2	1.1	0.0621
101 y 102 (UE 94 y 95 INV 94 y 95)	77	4.9	1.9	1.5	1.5	0.0621
104 (UE 104 INV: 3)	62	5	2	1.8	1	0.0621
343 (UE 344 INV 1)	99	4.5	2.1	1.8	1.5	0.0621
356 (UE 357)	70	4.9	2.1	2.1	1.7	0.0622
111 (UE 355 INV 1)	79	4.9	2.5	2.1	1.9	0.0622
110 (UE 361 INV 15)	3	4.9	2.7	2	1.8	0.0622
108 (UE 95 INV 8)	83	6.2	2.8	2.7	1.2	0.0622
PAÑO (UE 175 INV: 23)	94	4.5	2	1.5	2	0.0623
101 y 102 (UE 94 y 95 INV 94 y 95)	80	5.2	2.5	2.2	1.7	0.0623
102 (UE 94 INVs: 89, 93, 90 y 88)	51	5.9	1.4	1.2	1	0.0624
PAÑO (UE 175 INV: 24)	65	4	1.8	1.8	2.1	0.0624
111 (UE 355 INV 1)	27	5	1.9	1.7	1.2	0.0624
111 (UE 355 INV 1)	91	5	2.3	2	2	0.0624
343 (UE 344 INV 1)	49	5.9	2.5	2.1	1	0.0624
105 (UE 105 INV: 3)	48	5.8	3	2	3	0.0624
103 (UE 163 INV 16)	18	5.5	2.2	2	1.2	0.0625
111 (UE 355 INV 1)	17	4.5	2	1.8	1.1	0.0626
114 (UE 167 INV 6)	81	6	1.5	1.2	1	0.0628
343 (UE 344 INV 1)	38	5	1.8	1.8	1.9	0.0628
356 (UE 357)	31	5	2	1.8	1.2	0.0628
PAÑO (UE 339 INV: 2)	69	4.9	2	1.8	1.2	0.0628
PAÑO (UE 374 INV: 1)	88	4.8	2	2	1.3	0.0628
PAÑO (UE 339 INV: 2)	31	5	2.1	2	2	0.0628
104 (UE 104 INV: 3)	67	5.1	2.2	1.5	1.3	0.0628
110 (UE 361 INV 15)	54	5.9	3	2.6	1.5	0.0628
343 (UE 344 INV 1)	42	5	1.8	1.8	1.3	0.0629
343 (UE 344 INV 1)	60	5.9	2	2	1	0.0629
PAÑO (UE 339 INV: 2)	56	4.2	2	1.8	1.2	0.0629
104 (UE 104 INV: 3)	35	5.8	2.3	2.1	1.8	0.0629
PAÑO (UE 339 INV: 2)	54	5	2.3	2	1.3	0.0629
PAÑO (UE 175 INV: 24)	49	5	2.3	2	2	0.063
PAÑO (UE 374 INV: 1)	45	5	1.9	1.8	1.5	0.0631
111 (UE 355 INV 1)	65	4.8	2.1	2	1.9	0.0631
104 (UE 104 INV: 3)	30	5.9	3.1	2	1.9	0.0631
356 (UE 357)	55	6	2.3	2.1	1.1	0.0632
PAÑO (UE 339 INV: 2)	49	4.9	2.7	2	1.8	0.0632
114 (UE 167 INV 6)	17	5.2	1.8	1.7	1.1	0.0633
PAÑO (UE 339 INV: 2)	95	5	2.5	2.5	1.3	0.0634
114 (UE 167 INV 6)	56	5.8	2.6	1.7	1.8	0.0634
PAÑO (UE 175 INV: 24)	23	5.9	2.6	2.2	1.9	0.0635
105 (UE 105 INV: 3)	75	5.3	1.2	1.2	1.2	0.0638
105 (UE 105 INV: 3)	96	5.1	2	1.5	1.1	0.0638
PAÑO (UE 374 INV: 1)	15	5.4	2.5	2.4	1.7	0.0638
PAÑO (UE 374 INV: 1)	93	5.9	2.5	2.3	1.9	0.0639
PAÑO (UE 339 INV: 2)	78	5.1	2	2	1.8	0.064
PAÑO (UE 175 INV: 23)	74	5	4	3.5	2.4	0.064
103 (UE 163 INV 16)	15	5.5	2	2	1.9	0.0641
PAÑO (UE 175 INV: 24)	22	5.8	2.9	2	1.3	0.0641
PAÑO (UE 374 INV: 1)	22	5	2	2	1.8	0.0642
343 (UE 344 INV 1)	82	4.5	1.8	1.5	1.5	0.0643
PAÑO (UE 374 INV: 1)	40	4.8	2.2	2	1.8	0.0643
104 (UE 104 INV: 3)	54	6.1	4	2	2	0.0643
102 (UE 94 INVs: 89, 93, 90 y 88)	73	6.1	1.4	1.2	1.2	0.0644
104 (UE 104 INV: 3)	59	5.8	2.9	2.4	1.9	0.0644
PAÑO (UE 175 INV: 23)	64	5.5	3	2.5	1.7	0.0645
PAÑO (UE 339 INV: 2)	1	5	1.8	1.8	1.5	0.0646
PAÑO (UE 175 INV: 23)	39	5	2.9	2.6	2	0.0646
PAÑO (UE 339 INV: 2)	77	5	2.2	2	2	0.0647
PAÑO (UE 175 INV: 23)	13	5.1	3	2.1	1.9	0.0647
103 (UE 163 INV 16)	35	5.1	3.2	2.3	1.9	0.0647
108 (UE 95 INV 8)	20	6	2.2	1.8	1.3	0.0648
104 (UE 104 INV: 3)	33	5.8	3.7	2.2	1.9	0.0648
PAÑO (UE 374 INV: 1)	36	5.3	1.2	1.2	1.1	0.0649
PAÑO (UE 175 INV: 24)	79	5.5	2	1	1.1	0.065
108 (UE 95 INV 8)	21	5.9	3	2	1.5	0.0651
PAÑO (UE 374 INV: 1)	26	6	3	3	1.8	0.0651
PAÑO (UE 339 INV: 2)	15	4.8	2	2	1.8	0.0652
105 (UE 105 INV: 3)	65	6	2	1.5	1	0.0653
PAÑO (UE 339 INV: 2)	11	5	2	1.5	1.2	0.0653
110 (UE 361 INV 15)	52	5.8	3	2.8	2	0.0653
PAÑO (UE 374 INV: 1)	55	5.2	3.1	3	1.9	0.0654
111 (UE 355 INV 1)	58	4.9	2.7	2.4	2	0.0655
114 (UE 167 INV 6)	44	5.4	1.5	1.1	1	0.0656
114 (UE 167 INV 6)	5	5.6	1.8	1.6	2	0.0656
356 (UE 357)	88	5	2.7	2.3	1.9	0.0657
105 (UE 105 INV: 3)	74	5.2	2	1.8	1.2	0.0658
105 (UE 105 INV: 3)	43	6	3.1	2.1	2	0.0658
PAÑO (UE 339 INV: 2)	74	5	2	1.1	1.6	0.0659
101 y 102 (UE 94 y 95 INV 94 y 95)	79	4.9	2.3	2.2	2	0.066
PAÑO (UE 339 INV: 2)	4	4	2.5	2.2	2.2	0.066
101 y 102 (UE 94 y 95 INV 94 y 95)	41	4.9	3.8	3	2	0.066
343 (UE 344 INV 1)	81	5.4	1.3	1.1	1	0.0661
356 (UE 357)	85	5.9	2.1	1.9	1.6	0.0664
103 (UE 163 INV 16)	92	5.5	3	2.1	2	0.0664
105 (UE 105 INV: 3)	68	5.5	3	1.2	1.8	0.0664
114 (UE 167 INV 6)	28	5	2	2	1.2	0.0665
111 (UE 355 INV 1)	56	4.8	2.8	2.1	2	0.0665
356 (UE 357)	64	6	2.9	2.8	1.9	0.0665
114 (UE 167 INV 6)	13	6	2	1.2	1	0.0666
114 (UE 167 INV 6)	82	5.1	2	1.2	1.1	0.0666
356 (UE 357)	73	5.9	3	2.5	1.6	0.0666
102 (UE 94 INVs: 89, 93, 90 y 88)	5	5	2.8	2'1	1.9	0.0666
104 (UE 104 INV: 3)	60	5.9	2	2	2	0.0667
108 (UE 95 INV 8)	56	6	3	2.1	1.7	0.0667
108 (UE 95 INV 8)	72	6	6	2	1.8	0.0667
PAÑO (UE 374 INV: 1)	13	5	2.2	1.9	1.2	0.0668
111 (UE 355 INV 1)	48	5	2.9	2.8	1.8	0.0668
343 (UE 344 INV 1)	11	5.2	3	2.2	1.9	0.0668
343 (UE 344 INV 1)	92	5	1.8	1	1.1	0.0669
114 (UE 167 INV 6)	38	5	2.1	2	1.9	0.0669
104 (UE 104 INV: 3)	51	5.9	2.8	1.9	1.9	0.067
356 (UE 357)	72	5.1	2.9	2.9	1.5	0.067
111 (UE 355 INV 1)	21	5	1.8	1.2	1.1	0.0671
343 (UE 344 INV 1)	54	5.5	2.1	2.1	1.1	0.0671
356 (UE 357)	13	5.8	2.9	2.2	1.1	0.0672
PAÑO (UE 374 INV: 1)	43	5	2.8	2.5	1.5	0.0673
343 (UE 344 INV 1)	96	4.5	1.2	1.1	1.1	0.0674
PAÑO (UE 374 INV: 1)	63	5	3	2.7	2	0.0674
343 (UE 344 INV 1)	48	5.8	3.9	3.2	1.8	0.0675
102 (UE 94 INVs: 89, 93, 90 y 88)	49	5.8	1.8	1.4	1.2	0.0677
103 (UE 163 INV 16)	50	4.9	3.9	3.2	2.5	0.0677
111 (UE 355 INV 1)	86	5.2	2.2	2.1	1.6	0.0678
108 (UE 95 INV 8)	67	5.5	3.1	2.1	2	0.0678
356 (UE 357)	34	5.1	1.8	1.7	1	0.0679
PAÑO (UE 339 INV: 2)	12	4.8	2	1.5	1.8	0.068
PAÑO (UE 339 INV: 2)	57	5	2.2	2	1.8	0.068
101 y 102 (UE 94 y 95 INV 94 y 95)	54	5.5	2.3	2	1.1	0.068
PAÑO (UE 175 INV: 24)	26	5.5	2.8	2	1.9	0.068
102 (UE 94 INVs: 89, 93, 90 y 88)	76	6	2.9	2.2	1.3	0.068
102 (UE 94 INVs: 89, 93, 90 y 88)	8	6	4	2.2	2	0.068
103 (UE 163 INV 16)	13	6.2	2.5	2	1.8	0.0681
PAÑO (UE 374 INV: 1)	91	5	2.7	2.3	1.8	0.0681
PAÑO (UE 175 INV: 24)	30	5.1	3.3	2	1.8	0.0681
102 (UE 94 INVs: 89, 93, 90 y 88)	100	6	2.5	2	1.3	0.0682
101 y 102 (UE 94 y 95 INV 94 y 95)	33	4.1	2	2	2.9	0.0683
PAÑO (UE 374 INV: 1)	75	5	2	2	1.4	0.0683
104 (UE 104 INV: 3)	69	5.2	2.5	2	1.1	0.0683
PAÑO (UE 175 INV: 23)	55	5	3.9	2	2.8	0.0683
114 (UE 167 INV 6)	52	6	1.1	1.1	1.1	0.0684
PAÑO (UE 374 INV: 1)	33	4.5	2	2	2	0.0684
110 (UE 361 INV 15)	74	5	2.5	2.1	1.8	0.0684
108 (UE 95 INV 8)	91	5.1	3.1	2.2	2.1	0.0684
PAÑO (UE 175 INV: 23)	18	5	4	3	2.2	0.0684
PAÑO (UE 374 INV: 1)	48	5	1.5	1.5	1.1	0.0685
356 (UE 357)	60	5.3	2.3	2.3	1.9	0.0685
105 (UE 105 INV: 3)	34	5.9	2.5	1.7	2	0.0685
105 (UE 105 INV: 3)	93	5	1.4	1.3	1.5	0.0687
114 (UE 167 INV 6)	26	5.5	2.1	1.5	1.2	0.0687
PAÑO (UE 175 INV: 24)	18	5.6	2.9	2	1.8	0.0688
102 (UE 94 INVs: 89, 93, 90 y 88)	21	6	3	1.8	1.9	0.0688
356 (UE 357)	18	5	1.8	1.8	1	0.0689
343 (UE 344 INV 1)	76	5.9	2.9	2.2	1.2	0.0689
PAÑO (UE 175 INV: 24)	91	5	2.2	2.2	2	0.069
105 (UE 105 INV: 3)	46	6	2	1.6	1.5	0.0691
PAÑO (UE 175 INV: 24)	24	5.4	2.7	2.5	1.9	0.0693
356 (UE 357)	20	5.1	1.1	1.1	1	0.0694
PAÑO (UE 374 INV: 1)	86	5	1.8	1.2	1.2	0.0694
PAÑO (UE 339 INV: 2)	64	4.5	2.2	2	2	0.0694
108 (UE 95 INV 8)	69	5.3	3	1.8	1.9	0.0695
356 (UE 357)	100	5	1.9	1.6	1.7	0.0696
PAÑO (UE 339 INV: 2)	13	4.5	2.1	2.1	2	0.0696
PAÑO (UE 175 INV: 23)	97	5.1	2.5	2.8	1.4	0.0697
103 (UE 163 INV 16)	78	6	2.9	2.3	1.8	0.0699
356 (UE 357)	83	5.5	2.1	2	1.6	0.07
343 (UE 344 INV 1)	12	5.9	2.4	2.1	1.1	0.07
108 (UE 95 INV 8)	15	6.2	2.8	2.3	1.5	0.07
105 (UE 105 INV: 3)	82	5.1	2	1.6	1.1	0.0701
PAÑO (UE 339 INV: 2)	46	5.3	2.8	2.8	1.5	0.0702
111 (UE 355 INV 1)	31	5	2.8	2.2	2	0.0703
101 y 102 (UE 94 y 95 INV 94 y 95)	37	5.2	3	2.2	2	0.0703
108 (UE 95 INV 8)	44	5.5	2.1	1.9	1.4	0.0704
108 (UE 95 INV 8)	77	6	3.5	2	1.9	0.0704
110 (UE 361 INV 15)	13	6	3	3	1.5	0.0705
105 (UE 105 INV: 3)	52	6	3.1	2.5	2	0.0705
356 (UE 357)	82	5.2	2.9	2.8	1.8	0.0706
101 y 102 (UE 94 y 95 INV 94 y 95)	39	5.9	2.5	2.2	2.1	0.0707
PAÑO (UE 175 INV: 24)	94	6.2	2.5	2	1.5	0.0707
101 y 102 (UE 94 y 95 INV 94 y 95)	71	5	2.7	2.5	1.9	0.0707
105 (UE 105 INV: 3)	10	5.3	3	1.5	1.7	0.0707
PAÑO (UE 339 INV: 2)	34	4.9	2.8	2.7	2.2	0.0708
103 (UE 163 INV 16)	1	5.9	2.3	2.1	1.7	0.0709
104 (UE 104 INV: 3)	12	5.5	3	2	1.2	0.0709
PAÑO (UE 175 INV: 23)	52	5.1	4.1	2.1	2	0.071
PAÑO (UE 175 INV: 23)	14	5.2	2.8	2.5	1.9	0.0711
111 (UE 355 INV 1)	45	5.1	2.3	2	1.9	0.0712
102 (UE 94 INVs: 89, 93, 90 y 88)	78	5.6	3	2.9	1.6	0.0712
114 (UE 167 INV 6)	92	6	2.2	2.1	1.2	0.0715
PAÑO (UE 374 INV: 1)	84	4.8	2	2	2.1	0.0716
PAÑO (UE 339 INV: 2)	55	5	2.1	2.1	2	0.0716
343 (UE 344 INV 1)	17	5.9	2.5	2.2	1.3	0.0716
104 (UE 104 INV: 3)	22	5.5	2.1	2	1.1	0.0718
PAÑO (UE 339 INV: 2)	83	5.1	3	2	1.9	0.0718
103 (UE 163 INV 16)	51	6	2.8	2	1.2	0.0719
103 (UE 163 INV 16)	44	5.9	3	2.7	1.5	0.0719
PAÑO (UE 374 INV: 1)	99	5.7	3	2.8	2	0.0719
PAÑO (UE 374 INV: 1)	76	5	2	1.9	1.2	0.072
356 (UE 357)	69	6	2.9	2.5	1.2	0.072
111 (UE 355 INV 1)	2	4.9	2.1	2.1	1.5	0.0721
101 y 102 (UE 94 y 95 INV 94 y 95)	81	4.8	3	3	2	0.0721
103 (UE 163 INV 16)	30	5.5	2.8	2.2	1.8	0.0722
PAÑO (UE 339 INV: 2)	92	5	3.1	2.8	2	0.0722
102 (UE 94 INVs: 89, 93, 90 y 88)	82	5	3.4	2.2	2.2	0.0722
114 (UE 167 INV 6)	53	5.1	1.3	1	1.2	0.0723
105 (UE 105 INV: 3)	86	5	2.5	1.5	1.1	0.0724
108 (UE 95 INV 8)	63	6	2.8	2.7	1.2	0.0724
PAÑO (UE 374 INV: 1)	92	5.1	3.1	2.2	2	0.0724
101 y 102 (UE 94 y 95 INV 94 y 95)	86	4.5	2	1.9	2.4	0.0726
PAÑO (UE 339 INV: 2)	23	5	3	3	2	0.0726
104 (UE 104 INV: 3)	52	6	3.8	2.2	1.8	0.0726
PAÑO (UE 175 INV: 24)	82	5.8	2.5	2	2.5	0.0727
103 (UE 163 INV 16)	67	5.1	3	3	2	0.0727
PAÑO (UE 175 INV: 24)	14	5.8	2.3	2	1.2	0.0728
105 (UE 105 INV: 3)	85	5	3.2	1.2	1.5	0.0728
343 (UE 344 INV 1)	31	5	2	1.8	1.3	0.0729
114 (UE 167 INV 6)	8	6	2.8	1.9	1.8	0.0729
114 (UE 167 INV 6)	98	5.5	1.8	1.1	1.1	0.0731
111 (UE 355 INV 1)	29	5	2.9	2.4	2	0.0731
PAÑO (UE 175 INV: 23)	58	5	2.5	2	1.9	0.0732
PAÑO (UE 175 INV: 24)	32	4.5	2.5	1.8	2	0.0732
114 (UE 167 INV 6)	60	5.3	2.8	1.9	1.8	0.0732
110 (UE 361 INV 15)	35	5.2	3	2.7	2.2	0.0733
111 (UE 355 INV 1)	6	4.5	2.5	2.2	2.3	0.0734
114 (UE 167 INV 6)	47	6	2.2	1.8	1.2	0.0735
104 (UE 104 INV: 3)	64	6	2.5	1.8	1	0.0735
356 (UE 357)	81	5.4	3	2.8	1.9	0.0735
PAÑO (UE 374 INV: 1)	39	4.5	2.8	2.5	2.1	0.0736
105 (UE 105 INV: 3)	31	5.8	3	2.5	2.5	0.0736
105 (UE 105 INV: 3)	84	5	2.2	1.2	2	0.0737
PAÑO (UE 339 INV: 2)	50	5	2.4	2.1	1.9	0.0737
110 (UE 361 INV 15)	53	5.5	3	2.1	1.9	0.0738
101 y 102 (UE 94 y 95 INV 94 y 95)	22	5.8	2	1.9	1.5	0.0739
111 (UE 355 INV 1)	14	4.1	2.1	1.9	2	0.0739
110 (UE 361 INV 15)	73	5	2	1.9	2	0.074
356 (UE 357)	59	5.9	3	2.3	1.5	0.074
102 (UE 94 INVs: 89, 93, 90 y 88)	47	6.2	2.9	1.7	1.3	0.0741
102 (UE 94 INVs: 89, 93, 90 y 88)	99	6.2	4.2	2.7	2.5	0.0741
PAÑO (UE 339 INV: 2)	66	4.5	2.1	1.9	2.1	0.0742
356 (UE 357)	80	5.5	2.6	2.4	1.7	0.0742
105 (UE 105 INV: 3)	64	5.2	3	1.1	2	0.0742
103 (UE 163 INV 16)	72	6	4	2.1	1.9	0.0742
101 y 102 (UE 94 y 95 INV 94 y 95)	53	5	2.5	2	2	0.0743
PAÑO (UE 374 INV: 1)	95	5.1	3.2	2.2	2.3	0.0743
111 (UE 355 INV 1)	15	5	1.6	1.2	1.2	0.0745
114 (UE 167 INV 6)	99	6	3	1.8	1.1	0.0746
343 (UE 344 INV 1)	35	4.7	1.8	1.8	2	0.0747
114 (UE 167 INV 6)	37	5	2.7	1.8	2	0.0747
104 (UE 104 INV: 3)	57	6.2	3	2.1	1.8	0.0747
114 (UE 167 INV 6)	25	5.1	2	1.8	1.3	0.0748
PAÑO (UE 374 INV: 1)	46	4.6	2	1.8	2	0.0748
103 (UE 163 INV 16)	58	6	2.1	2	1.1	0.0748
103 (UE 163 INV 16)	20	6	2.9	1.9	1.8	0.0748
343 (UE 344 INV 1)	57	5.1	3	2.1	1.9	0.0748
105 (UE 105 INV: 3)	92	6	2	1.7	1.1	0.075
PAÑO (UE 339 INV: 2)	26	6.1	2.1	2	1.8	0.0751
108 (UE 95 INV 8)	22	4.9	4	2.8	2.7	0.0751
102 (UE 94 INVs: 89, 93, 90 y 88)	58	5.9	2	1.8	1	0.0752
101 y 102 (UE 94 y 95 INV 94 y 95)	73	5.2	3.2	2	2	0.0752
114 (UE 167 INV 6)	75	5.8	2.5	2.1	1.8	0.0754
111 (UE 355 INV 1)	37	5	3	2.8	1.9	0.0754
PAÑO (UE 175 INV: 23)	43	4.8	2.5	2.3	2.1	0.0755
105 (UE 105 INV: 3)	21	6	2.5	1.5	1.1	0.0756
343 (UE 344 INV 1)	34	5	2	2	1.8	0.0757
343 (UE 344 INV 1)	89	5.1	2	2	2	0.0757
103 (UE 163 INV 16)	17	5.9	3	2	1.5	0.0757
356 (UE 357)	36	6	2.1	2	1.1	0.0758
343 (UE 344 INV 1)	50	5.4	2.2	2.1	1.2	0.0758
103 (UE 163 INV 16)	86	6	2.4	2.1	1.7	0.0758
102 (UE 94 INVs: 89, 93, 90 y 88)	94	5.8	2.1	2	1.4	0.0759
PAÑO (UE 175 INV: 23)	95	5.1	3	2	1.5	0.0759
PAÑO (UE 339 INV: 2)	39	5.1	2.7	2.1	2.1	0.076
102 (UE 94 INVs: 89, 93, 90 y 88)	75	5.3	2.2	2	1.7	0.0761
110 (UE 361 INV 15)	30	5.8	3	2.3	1.2	0.0762
105 (UE 105 INV: 3)	59	6	3.2	2.1	1.8	0.0762
PAÑO (UE 175 INV: 24)	7	5.9	1.2	1.2	1.2	0.0763
356 (UE 357)	48	5.5	3.2	2	1.5	0.0763
102 (UE 94 INVs: 89, 93, 90 y 88)	84	5.4	2.5	1.9	2	0.0764
102 (UE 94 INVs: 89, 93, 90 y 88)	83	4.9	2.8	2.5	2.4	0.0764
PAÑO (UE 175 INV: 23)	10	5.1	3.7	2.4	2.1	0.0765
103 (UE 163 INV 16)	68	6.1	2.1	2	1.5	0.0766
101 y 102 (UE 94 y 95 INV 94 y 95)	76	5.1	2.2	2.1	1.8	0.0766
PAÑO (UE 339 INV: 2)	84	5.2	3	2.8	2	0.0768
356 (UE 357)	19	4.5	2.1	2	2.1	0.077
PAÑO (UE 175 INV: 23)	16	5	2.8	2.2	2.3	0.077
356 (UE 357)	38	6	1.2	1.2	1	0.0771
343 (UE 344 INV 1)	37	5.1	1.4	1.3	1.3	0.0771
102 (UE 94 INVs: 89, 93, 90 y 88)	46	5.1	2.2	2	1.8	0.0771
103 (UE 163 INV 16)	25	6	2.2	2.1	1.3	0.0772
356 (UE 357)	96	5	2.2	1.8	1.8	0.0772
114 (UE 167 INV 6)	11	5.8	2.3	2.3	1.6	0.0773
108 (UE 95 INV 8)	30	6.2	2.8	2	2	0.0773
111 (UE 355 INV 1)	60	4.4	2.8	2.2	2	0.0773
114 (UE 167 INV 6)	39	5	1.1	1.1	1.1	0.0774
105 (UE 105 INV: 3)	15	5.5	1.8	1.5	1.1	0.0774
343 (UE 344 INV 1)	65	5.3	2.7	2.3	1.2	0.0774
343 (UE 344 INV 1)	71	5.2	3	2.9	1.9	0.0774
101 y 102 (UE 94 y 95 INV 94 y 95)	28	5.1	2.1	2	1.9	0.0775
111 (UE 355 INV 1)	93	5.8	2.1	2	1.4	0.0775
PAÑO (UE 175 INV: 24)	41	6	1.8	1.7	1.3	0.0776
343 (UE 344 INV 1)	64	5	2.8	2.3	1.9	0.0776
104 (UE 104 INV: 3)	40	6	3.6	2.3	1.8	0.0776
105 (UE 105 INV: 3)	71	5.5	2	1.1	1.2	0.0777
PAÑO (UE 339 INV: 2)	21	5.2	2.2	2.1	1.8	0.0777
114 (UE 167 INV 6)	48	5.1	2.5	2	1.8	0.0778
PAÑO (UE 175 INV: 24)	27	6.8	2.8	2.2	1.4	0.0778
108 (UE 95 INV 8)	45	6	2.9	2.3	1.7	0.0778
105 (UE 105 INV: 3)	67	5.1	3	2	1.8	0.0778
111 (UE 355 INV 1)	40	6	2	2	1.9	0.0779
356 (UE 357)	21	5	2	2	1.5	0.0779
108 (UE 95 INV 8)	86	5.9	3	3	1.9	0.0779
PAÑO (UE 339 INV: 2)	3	4.9	2	2	2	0.078
356 (UE 357)	37	5	2	2	1.8	0.0781
101 y 102 (UE 94 y 95 INV 94 y 95)	49	5	2	2	2	0.0782
111 (UE 355 INV 1)	19	4.1	2	2	1.9	0.0782
343 (UE 344 INV 1)	14	5	2.9	2.4	2	0.0782
108 (UE 95 INV 8)	70	5.9	3.8	3.2	1.9	0.0782
105 (UE 105 INV: 3)	49	5.9	3	2	1.9	0.0783
111 (UE 355 INV 1)	7	5.1	2.1	2	1.2	0.0784
101 y 102 (UE 94 y 95 INV 94 y 95)	89	5	3.1	3	2	0.0784
PAÑO (UE 175 INV: 23)	27	5.1	2.1	2	2.1	0.0785
102 (UE 94 INVs: 89, 93, 90 y 88)	79	5.7	2.5	2.1	2	0.0785
108 (UE 95 INV 8)	31	5.9	3	2.8	1.8	0.0785
PAÑO (UE 374 INV: 1)	1	5.5	1.2	1.2	1.2	0.0786
PAÑO (UE 374 INV: 1)	3	5.5	2	1.5	1.5	0.0786
356 (UE 357)	86	5.4	2.1	2.1	1.8	0.0786
104 (UE 104 INV: 3)	17	5.8	3	1.9	1.5	0.0786
111 (UE 355 INV 1)	33	6	3.4	2	1.9	0.0786
102 (UE 94 INVs: 89, 93, 90 y 88)	95	4.9	2.2	2	2.3	0.0787
103 (UE 163 INV 16)	57	5.9	3.1	3	1.7	0.0787
108 (UE 95 INV 8)	40	5.8	3.3	2	2.1	0.0787
102 (UE 94 INVs: 89, 93, 90 y 88)	35	5.7	2.3	2.1	2	0.0788
108 (UE 95 INV 8)	57	6	3	2.2	1.9	0.0789
108 (UE 95 INV 8)	24	5.5	2.1	2	1.7	0.079
105 (UE 105 INV: 3)	32	6	2.9	2.7	1.8	0.079
PAÑO (UE 339 INV: 2)	76	5.1	2.9	2.4	1.9	0.079
PAÑO (UE 339 INV: 2)	36	4.9	3	2.7	1.2	0.079
102 (UE 94 INVs: 89, 93, 90 y 88)	77	6	2	1.8	2	0.0792
PAÑO (UE 339 INV: 2)	35	5.9	2.4	2	1.7	0.0792
343 (UE 344 INV 1)	7	4.9	2	1.5	2	0.0793
114 (UE 167 INV 6)	54	6.3	2.5	1.6	1.6	0.0793
PAÑO (UE 339 INV: 2)	51	5	2.8	2.5	2	0.0793
114 (UE 167 INV 6)	95	6	3.2	2.8	2.8	0.0794
114 (UE 167 INV 6)	2	5.6	2.7	2.2	2	0.0795
PAÑO (UE 175 INV: 23)	59	5.3	2.1	2	2	0.0796
114 (UE 167 INV 6)	90	6	2.8	1.8	1.2	0.0797
PAÑO (UE 339 INV: 2)	94	4.8	1.9	1.5	1.5	0.0798
356 (UE 357)	58	5.9	2.5	2	1.7	0.0798
102 (UE 94 INVs: 89, 93, 90 y 88)	52	6.2	1.8	1.7	1	0.0799
108 (UE 95 INV 8)	49	6	2.1	1.8	1.1	0.08
114 (UE 167 INV 6)	100	5	2.5	2	2	0.0801
111 (UE 355 INV 1)	57	5	3	2.8	1.9	0.0801
114 (UE 167 INV 6)	85	6	3.9	2.9	1.2	0.0801
114 (UE 167 INV 6)	83	5.1	1.8	1.7	1.1	0.0802
103 (UE 163 INV 16)	16	5.9	2.9	1.9	1.9	0.0802
108 (UE 95 INV 8)	58	5.9	3.2	2.1	1.8	0.0802
356 (UE 357)	26	4.9	2	1.9	2	0.0803
114 (UE 167 INV 6)	71	5.9	3.5	2.2	2.1	0.0804
356 (UE 357)	39	6	1.5	1.5	1	0.0805
343 (UE 344 INV 1)	5	6.1	2	2	1.1	0.0805
PAÑO (UE 339 INV: 2)	72	4.8	2	2	2	0.0805
108 (UE 95 INV 8)	39	5.9	2.9	2	1.9	0.0805
356 (UE 357)	66	6	2.8	2.1	1.8	0.0806
PAÑO (UE 175 INV: 23)	1	5.1	3	2.5	2.3	0.0806
108 (UE 95 INV 8)	88	6	3	3	1.5	0.0808
114 (UE 167 INV 6)	31	5.5	1.7	0.8	1.1	0.0809
102 (UE 94 INVs: 89, 93, 90 y 88)	28	6	1.8	1.7	1.9	0.0809
103 (UE 163 INV 16)	27	6	2.3	2.1	1.5	0.0809
103 (UE 163 INV 16)	65	6	3.3	3	1.5	0.0809
111 (UE 355 INV 1)	25	4.8	2.1	2	2.2	0.081
114 (UE 167 INV 6)	18	6	2.3	1.2	1.2	0.081
PAÑO (UE 374 INV: 1)	53	5.1	3	2.7	2	0.081
PAÑO (UE 339 INV: 2)	96	4.7	2.5	2.2	2.1	0.0811
101 y 102 (UE 94 y 95 INV 94 y 95)	64	5	3	2.5	2.1	0.0811
105 (UE 105 INV: 3)	8	5.1	2	1.9	2.8	0.0812
105 (UE 105 INV: 3)	79	5.1	2.8	1.8	1.5	0.0812
PAÑO (UE 175 INV: 24)	45	6	2.9	2	1.5	0.0814
105 (UE 105 INV: 3)	53	5.7	4	2.1	2.1	0.0814
343 (UE 344 INV 1)	94	4.5	2	2	1.8	0.0816
PAÑO (UE 175 INV: 23)	84	6	2	1.8	1.1	0.0816
101 y 102 (UE 94 y 95 INV 94 y 95)	90	5.1	2.2	2	1.9	0.0816
102 (UE 94 INVs: 89, 93, 90 y 88)	90	5.5	3	2.1	2	0.0816
105 (UE 105 INV: 3)	23	5.1	2	1.8	1.2	0.0818
PAÑO (UE 175 INV: 23)	87	4.8	2.1	1.5	2.5	0.0818
108 (UE 95 INV 8)	27	5.8	2.9	2	1.8	0.0818
PAÑO (UE 339 INV: 2)	53	5	3	2.2	2.2	0.0818
108 (UE 95 INV 8)	66	5.9	3.2	2.1	2	0.0818
114 (UE 167 INV 6)	40	5.1	2	1.1	1.2	0.0819
PAÑO (UE 339 INV: 2)	2	5.1	2.5	2	1.5	0.0821
356 (UE 357)	53	5.8	3.1	2	1.8	0.0821
356 (UE 357)	87	6.1	3.5	2.9	1.8	0.0821
104 (UE 104 INV: 3)	3	6	2	2	1.5	0.0822
343 (UE 344 INV 1)	58	4.9	2.7	2.5	2.1	0.0822
PAÑO (UE 374 INV: 1)	68	6	3	3	1.7	0.0822
PAÑO (UE 175 INV: 24)	80	5.7	1.5	1.5	1.2	0.0823
114 (UE 167 INV 6)	84	6	1.8	1.2	1.2	0.0824
104 (UE 104 INV: 3)	18	6	2.2	2	1.1	0.0824
103 (UE 163 INV 16)	88	6	3	2.7	1.9	0.0824
108 (UE 95 INV 8)	94	6	2.3	2	1.9	0.0825
114 (UE 167 INV 6)	68	6	2.3	1.8	1.8	0.0825
PAÑO (UE 175 INV: 24)	40	5.1	2.6	2	1.8	0.0826
102 (UE 94 INVs: 89, 93, 90 y 88)	71	4.8	2.5	1.7	3	0.0827
108 (UE 95 INV 8)	14	6	2.5	2.2	1.7	0.0827
105 (UE 105 INV: 3)	42	6	2.2	2	1.7	0.0829
103 (UE 163 INV 16)	4	5.9	3	2	1.9	0.0829
103 (UE 163 INV 16)	38	6	3	2.1	1.7	0.0829
105 (UE 105 INV: 3)	62	5.5	2	1.5	1.5	0.083
105 (UE 105 INV: 3)	87	5	2.1	1.9	1.5	0.083
PAÑO (UE 175 INV: 23)	20	5.2	2.3	2.1	2.1	0.083
114 (UE 167 INV 6)	57	5.8	2.8	2.2	2	0.0831
114 (UE 167 INV 6)	74	6	2.8	2.2	1.5	0.0832
104 (UE 104 INV: 3)	9	6	3.5	2.9	1.2	0.0832
111 (UE 355 INV 1)	49	5.3	2.1	2	1.8	0.0833
101 y 102 (UE 94 y 95 INV 94 y 95)	50	5.8	2.1	2.1	1.9	0.0835
105 (UE 105 INV: 3)	54	5.9	3	2	2	0.0835
103 (UE 163 INV 16)	96	5.9	3.1	3	2.1	0.0835
111 (UE 355 INV 1)	71	5	2.5	2.1	2	0.0836
114 (UE 167 INV 6)	62	5.4	2.5	2.5	1.8	0.0836
PAÑO (UE 374 INV: 1)	79	5.5	2	1.8	1.1	0.0837
110 (UE 361 INV 15)	66	6	2.2	2.1	1.1	0.0837
343 (UE 344 INV 1)	68	5.2	3	2.1	2.1	0.0837
103 (UE 163 INV 16)	95	6	3.2	2.5	1.9	0.0837
102 (UE 94 INVs: 89, 93, 90 y 88)	3	6.3	2.2	2	1.2	0.0838
108 (UE 95 INV 8)	41	5.8	3	2.4	1.9	0.0838
343 (UE 344 INV 1)	62	5.2	2.1	2	1.9	0.0842
104 (UE 104 INV: 3)	50	6.2	2.2	1.9	1.4	0.0842
PAÑO (UE 175 INV: 24)	69	5.1	1.8	1.7	2.1	0.0845
PAÑO (UE 374 INV: 1)	67	5.8	2.8	2	2	0.0846
PAÑO (UE 175 INV: 23)	51	5.9	3.8	3	1.6	0.0846
356 (UE 357)	22	5.1	1.8	1.5	1.4	0.0847
103 (UE 163 INV 16)	32	5.8	2.9	2	1.8	0.0847
114 (UE 167 INV 6)	6	6.3	3.2	2	2	0.0848
114 (UE 167 INV 6)	19	5	3.3	1.3	1.3	0.0848
356 (UE 357)	50	5	2	1.9	1.9	0.0849
111 (UE 355 INV 1)	51	5.1	2.9	2.8	1.8	0.0849
108 (UE 95 INV 8)	28	5.6	3.1	2	2	0.085
111 (UE 355 INV 1)	16	5	2	2	1.5	0.0852
103 (UE 163 INV 16)	64	6	2.3	2	1.2	0.0852
343 (UE 344 INV 1)	32	5	2.1	1.8	1.9	0.0853
104 (UE 104 INV: 3)	21	5.8	2.5	1.8	1.1	0.0853
PAÑO (UE 374 INV: 1)	62	5.2	2.5	2.4	2.3	0.0853
108 (UE 95 INV 8)	2	5.8	2.8	2	1.8	0.0853
343 (UE 344 INV 1)	80	5.2	1.8	1.5	1.8	0.0854
114 (UE 167 INV 6)	36	6	3	2	1.8	0.0854
114 (UE 167 INV 6)	70	6.2	1.8	1.7	1.6	0.0855
108 (UE 95 INV 8)	96	5.9	2.5	2.5	1.8	0.0855
356 (UE 357)	30	5.5	1.5	1.5	1.1	0.0856
PAÑO (UE 175 INV: 24)	39	5.2	2.1	1.7	1.3	0.0856
108 (UE 95 INV 8)	59	6	2.9	2.1	1.7	0.0856
105 (UE 105 INV: 3)	72	5.5	1.8	1.8	1.5	0.0858
105 (UE 105 INV: 3)	73	5.5	2.2	1.6	1.6	0.0858
PAÑO (UE 374 INV: 1)	51	5.9	2.5	2.5	1.3	0.0858
114 (UE 167 INV 6)	72	6	4	1.7	2	0.0858
102 (UE 94 INVs: 89, 93, 90 y 88)	74	5.9	2.3	1.9	1.3	0.0859
PAÑO (UE 175 INV: 23)	45	5.9	2.9	2.1	2	0.086
PAÑO (UE 175 INV: 24)	34	6	1.8	1.1	1.3	0.0861
356 (UE 357)	61	5.9	4	3	2	0.0862
111 (UE 355 INV 1)	10	6	2.1	1.3	1.2	0.0863
108 (UE 95 INV 8)	43	6	2.5	2.1	1.3	0.0863
114 (UE 167 INV 6)	73	6	2.9	1.9	1.8	0.0863
103 (UE 163 INV 16)	97	6.8	3	2.9	2.2	0.0863
101 y 102 (UE 94 y 95 INV 94 y 95)	83	5.5	3	2.8	1.9	0.0864
102 (UE 94 INVs: 89, 93, 90 y 88)	7	5.9	3.1	2.9	1.9	0.0864
104 (UE 104 INV: 3)	29	6.1	4	2.8	2	0.0864
105 (UE 105 INV: 3)	58	6	3	2	1.9	0.0865
343 (UE 344 INV 1)	85	5	2	1.8	1.8	0.0866
103 (UE 163 INV 16)	6	6.2	2.4	2.1	1.2	0.0866
PAÑO (UE 175 INV: 24)	100	6	2.9	2.7	2	0.0866
PAÑO (UE 175 INV: 24)	90	6.7	3	2.1	1.9	0.0866
343 (UE 344 INV 1)	53	5.1	3	2.9	1.9	0.0867
101 y 102 (UE 94 y 95 INV 94 y 95)	17	5.9	2.2	2.1	1.7	0.0868
102 (UE 94 INVs: 89, 93, 90 y 88)	37	5.9	2.4	1.8	1.8	0.087
343 (UE 344 INV 1)	19	4.5	3	3	2.9	0.087
PAÑO (UE 175 INV: 24)	21	6	3.5	2	2.1	0.087
356 (UE 357)	23	6	2	1.8	1.1	0.0871
102 (UE 94 INVs: 89, 93, 90 y 88)	68	5.5	2.1	1.3	2	0.0872
108 (UE 95 INV 8)	75	6	2	2	1.9	0.0873
111 (UE 355 INV 1)	11	4.1	2.2	2.1	2.1	0.0873
108 (UE 95 INV 8)	42	5.8	3	2	1.8	0.0873
102 (UE 94 INVs: 89, 93, 90 y 88)	61	6	1.9	1.8	1.7	0.0874
108 (UE 95 INV 8)	3	5.6	2.9	2.2	1.8	0.0874
103 (UE 163 INV 16)	74	5.9	3	2	2	0.0876
PAÑO (UE 175 INV: 23)	70	5.5	2.1	2	2	0.0877
101 y 102 (UE 94 y 95 INV 94 y 95)	60	5	2.1	2	1.9	0.0878
114 (UE 167 INV 6)	77	5.9	2.2	2	2	0.0878
PAÑO (UE 175 INV: 23)	73	5.2	2.7	2.1	2.1	0.0878
104 (UE 104 INV: 3)	6	6	3	2.5	2	0.0878
103 (UE 163 INV 16)	31	6.1	3.2	2.5	1.9	0.0878
101 y 102 (UE 94 y 95 INV 94 y 95)	92	5	1.9	1.8	2.1	0.0879
111 (UE 355 INV 1)	83	6.1	3	2.8	1.5	0.0879
114 (UE 167 INV 6)	80	6	2	1.7	1.3	0.088
343 (UE 344 INV 1)	10	5.8	3	2.9	1.8	0.088
PAÑO (UE 175 INV: 23)	69	4.9	2.5	2	2.7	0.0881
PAÑO (UE 175 INV: 24)	62	6.3	2.5	2	1.9	0.0881
111 (UE 355 INV 1)	63	6	3	2.1	2	0.0881
PAÑO (UE 175 INV: 24)	8	6	3.5	3	2	0.0881
114 (UE 167 INV 6)	43	6	2.1	1.5	1.2	0.0884
343 (UE 344 INV 1)	43	5.2	1.8	1.5	1.8	0.0885
101 y 102 (UE 94 y 95 INV 94 y 95)	20	5.5	2.1	2	1.9	0.0886
PAÑO (UE 175 INV: 24)	33	6	2.9	1.7	1.2	0.0886
114 (UE 167 INV 6)	59	6.2	3	3	1.8	0.0886
114 (UE 167 INV 6)	96	6	2	1.2	1.5	0.0887
102 (UE 94 INVs: 89, 93, 90 y 88)	98	5.3	3	2.1	2.4	0.0887
356 (UE 357)	79	5.9	2.7	2	2	0.0888
101 y 102 (UE 94 y 95 INV 94 y 95)	58	5	2	2	2.1	0.0889
114 (UE 167 INV 6)	21	5.6	3	2	1.8	0.089
103 (UE 163 INV 16)	66	6	3.9	3	1.8	0.089
114 (UE 167 INV 6)	1	6	3	2	1.6	0.0892
110 (UE 361 INV 15)	19	5.8	3.2	2.8	3	0.0892
108 (UE 95 INV 8)	11	5.5	3.5	2	2.1	0.0892
343 (UE 344 INV 1)	70	5.5	2.8	2.1	1.9	0.0893
108 (UE 95 INV 8)	29	6	3.1	2	1.9	0.0893
111 (UE 355 INV 1)	81	5.1	2.4	2.2	2	0.0894
PAÑO (UE 175 INV: 24)	38	5.5	2.8	1.8	1.8	0.0895
105 (UE 105 INV: 3)	47	6.1	2.9	2	1.5	0.0895
PAÑO (UE 339 INV: 2)	16	5	2	1.9	1.9	0.0896
114 (UE 167 INV 6)	97	5	2.1	1.8	1.5	0.0897
102 (UE 94 INVs: 89, 93, 90 y 88)	23	6.3	2.6	2	1.9	0.0898
104 (UE 104 INV: 3)	13	5.2	2.5	1.8	2	0.0899
108 (UE 95 INV 8)	10	5.9	2.7	2.1	1.9	0.0899
101 y 102 (UE 94 y 95 INV 94 y 95)	4	5.9	3	2.9	1.9	0.0901
101 y 102 (UE 94 y 95 INV 94 y 95)	57	5.8	2.1	2	1.9	0.0902
105 (UE 105 INV: 3)	61	6	4	2	2	0.0902
343 (UE 344 INV 1)	45	5.9	2.7	2.4	1.8	0.0903
356 (UE 357)	41	5	1.5	1.5	1.1	0.0904
356 (UE 357)	94	5.1	2	1.8	1.5	0.0904
111 (UE 355 INV 1)	97	5.8	2.8	2.5	1.7	0.0904
102 (UE 94 INVs: 89, 93, 90 y 88)	14	6.4	2.1	1.1	1.1	0.0905
343 (UE 344 INV 1)	3	6	3	3	2.1	0.0905
PAÑO (UE 175 INV: 24)	60	6.8	2.2	1.9	1.9	0.0909
343 (UE 344 INV 1)	4	5.1	2.8	2.5	2	0.0909
356 (UE 357)	78	6	3	3	2	0.0909
356 (UE 357)	52	6.1	3.5	3	1.9	0.0909
105 (UE 105 INV: 3)	56	6.5	2	1.9	3	0.091
105 (UE 105 INV: 3)	41	6	2.3	1.9	1.7	0.091
108 (UE 95 INV 8)	80	6.1	3	2.5	1.9	0.091
PAÑO (UE 374 INV: 1)	16	6	3.1	3	2	0.091
108 (UE 95 INV 8)	78	5.9	4.1	2.1	2	0.091
108 (UE 95 INV 8)	87	5.9	2.7	1.9	2	0.0911
108 (UE 95 INV 8)	82	5.9	4	1.8	1.8	0.0911
105 (UE 105 INV: 3)	91	5	2.2	1.2	1.9	0.0913
343 (UE 344 INV 1)	52	5.8	2.4	2	1.9	0.0914
103 (UE 163 INV 16)	82	6.1	3	2.8	1.5	0.0914
356 (UE 357)	77	5.8	2.6	2.2	2	0.0915
105 (UE 105 INV: 3)	83	6	3	1.5	1.2	0.0915
343 (UE 344 INV 1)	86	6	1.8	1.3	1.2	0.0917
343 (UE 344 INV 1)	90	6	1.8	1.3	1.1	0.0917
103 (UE 163 INV 16)	23	5.9	3	2.8	1.9	0.0917
356 (UE 357)	91	4.8	2	1.2	2	0.0918
PAÑO (UE 175 INV: 24)	57	6	2.8	2	2	0.0918
108 (UE 95 INV 8)	53	6	3	2	1.8	0.0919
111 (UE 355 INV 1)	30	6	3	2.4	1.7	0.092
108 (UE 95 INV 8)	100	5.5	3.2	2	2	0.092
103 (UE 163 INV 16)	69	6.1	3.2	2	1.7	0.092
102 (UE 94 INVs: 89, 93, 90 y 88)	93	6	5.5	3	1.9	0.092	1
104 (UE 104 INV: 3)	5	6	2	2	1.3	0.0921
108 (UE 95 INV 8)	48	5.8	3	2.1	2.1	0.0921
104 (UE 104 INV: 3)	66	5.5	2.8	1	1.2	0.0922
343 (UE 344 INV 1)	55	5.1	2.1	2	1.9	0.0923
108 (UE 95 INV 8)	13	5.9	3.4	2.1	1.8	0.0923
343 (UE 344 INV 1)	84	5	2	2	1.2	0.0924
102 (UE 94 INVs: 89, 93, 90 y 88)	72	6	2.1	1.7	1.7	0.0925
103 (UE 163 INV 16)	45	6.2	2.1	1.9	1.2	0.0925
111 (UE 355 INV 1)	59	5.2	2.8	2.7	2	0.0926
103 (UE 163 INV 16)	75	6	3	2.2	1.8	0.0926
356 (UE 357)	17	5.1	3	2	2	0.0926
111 (UE 355 INV 1)	43	5	2.5	2.2	2.1	0.0928
104 (UE 104 INV: 3)	2	5.1	2.1	1.8	1.5	0.0929
105 (UE 105 INV: 3)	40	6	2.7	2.2	1.9	0.0929
PAÑO (UE 175 INV: 24)	77	5.5	2	1.8	2	0.093
343 (UE 344 INV 1)	40	4.5	2.2	2.1	2.2	0.0931
343 (UE 344 INV 1)	51	6	3	3	1.8	0.0933
PAÑO (UE 175 INV: 24)	86	6.4	3.5	2.5	1.9	0.0933
PAÑO (UE 175 INV: 24)	44	6.1	4	3	2.2	0.0933
105 (UE 105 INV: 3)	27	6	2.9	2	1.9	0.0934
114 (UE 167 INV 6)	10	6	3	2	2	0.0934
105 (UE 105 INV: 3)	18	6	2.2	2	1.2	0.0935
PAÑO (UE 175 INV: 24)	52	5.9	3	2	1.9	0.0935
104 (UE 104 INV: 3)	49	5.8	3.4	2.2	2.1	0.0935
101 y 102 (UE 94 y 95 INV 94 y 95)	30	5.1	2.8	2.5	2.1	0.0937
104 (UE 104 INV: 3)	15	5.4	2.8	1.8	1.2	0.0937
108 (UE 95 INV 8)	36	5.9	3	2	1.9	0.0939
102 (UE 94 INVs: 89, 93, 90 y 88)	88	6	2.5	2	1.8	0.094
PAÑO (UE 175 INV: 23)	35	5.5	2.1	2	2.1	0.0941
104 (UE 104 INV: 3)	63	5.5	2.4	2.2	1.5	0.0941
103 (UE 163 INV 16)	14	6.5	3	2	1.2	0.0941
108 (UE 95 INV 8)	17	5.9	3.1	3	1.9	0.0943
108 (UE 95 INV 8)	9	6	3.5	2.3	2.1	0.0943
PAÑO (UE 339 INV: 2)	59	5.5	1.8	1.2	1.1	0.0944
104 (UE 104 INV: 3)	31	6.2	4	2.4	2	0.0945
102 (UE 94 INVs: 89, 93, 90 y 88)	89	5.9	2.8	2	2	0.0946
356 (UE 357)	29	5	2	1.8	1.5	0.0951
104 (UE 104 INV: 3)	27	5.5	2	1.8	1.4	0.0951
PAÑO (UE 339 INV: 2)	32	6	3	2.3	1.9	0.0952
PAÑO (UE 175 INV: 24)	70	5.5	2.5	1.7	1.3	0.0953
108 (UE 95 INV 8)	46	6	3	2.2	1.9	0.0955
111 (UE 355 INV 1)	68	6	3	2	2	0.0955
105 (UE 105 INV: 3)	17	5.5	2.9	2	1.1	0.0957
356 (UE 357)	27	5.5	1.5	1.5	1.1	0.0958
111 (UE 355 INV 1)	1	5	2.1	2	1.8	0.0958
PAÑO (UE 175 INV: 24)	99	6	3	2	1.8	0.0958
PAÑO (UE 175 INV: 24)	46	6	3.2	2	1.8	0.0958
108 (UE 95 INV 8)	85	5.9	3.4	2	2	0.0958
104 (UE 104 INV: 3)	32	6	3.7	2.1	1.9	0.0958
111 (UE 355 INV 1)	18	4.5	2	2	2.5	0.0961
114 (UE 167 INV 6)	24	6	2	1.8	1.2	0.0961
PAÑO (UE 175 INV: 23)	68	6.1	2	1.9	1.8	0.0961
343 (UE 344 INV 1)	44	5.8	2.5	2.2	2	0.0961
102 (UE 94 INVs: 89, 93, 90 y 88)	17	5.9	3.4	2	1.8	0.0961
111 (UE 355 INV 1)	96	5.5	2.5	2.2	1.8	0.0963
PAÑO (UE 175 INV: 24)	88	6.8	3	3	2	0.0963
104 (UE 104 INV: 3)	46	6.3	4	2.9	2	0.0964
343 (UE 344 INV 1)	25	5.1	2.5	2	2	0.0966
105 (UE 105 INV: 3)	35	6	3.1	3	1.9	0.0966
102 (UE 94 INVs: 89, 93, 90 y 88)	87	5.9	3.7	2.1	2.2	0.0966
111 (UE 355 INV 1)	26	5	2	1.1	1.2	0.0967
PAÑO (UE 175 INV: 23)	44	5.5	2.8	2	2	0.0967
PAÑO (UE 175 INV: 24)	84	6	3	2	2	0.0967
102 (UE 94 INVs: 89, 93, 90 y 88)	16	6	2.4	1.8	1.7	0.0968
105 (UE 105 INV: 3)	2	5.5	2.9	1.5	1.7	0.0968
356 (UE 357)	65	5.8	2.8	2.2	2	0.0969
114 (UE 167 INV 6)	9	6.6	2.8	1.8	2	0.0971
343 (UE 344 INV 1)	88	5	1.8	1.5	1.8	0.0973
108 (UE 95 INV 8)	71	6	2.9	2.8	1.5	0.0973
103 (UE 163 INV 16)	87	6	3	2.3	1.9	0.0974
PAÑO (UE 339 INV: 2)	37	5.7	3	2.9	2.1	0.0974
343 (UE 344 INV 1)	39	5	2	2	1.8	0.0975
PAÑO (UE 339 INV: 2)	97	5	2.4	2	2	0.0977
102 (UE 94 INVs: 89, 93, 90 y 88)	44	6.5	1.9	1.5	1.2	0.0978
343 (UE 344 INV 1)	98	5	2	1.8	2	0.0978
105 (UE 105 INV: 3)	11	5.5	2	2	2	0.0978
356 (UE 357)	9	6.1	3.1	2.7	1.8	0.0979
343 (UE 344 INV 1)	75	5.1	2.3	2	1.9	0.0981
356 (UE 357)	45	6	2	1.2	1.2	0.0982
105 (UE 105 INV: 3)	29	5.9	3.9	2.8	2.3	0.0983
104 (UE 104 INV: 3)	28	6.3	2.8	1.1	1.8	0.0984
114 (UE 167 INV 6)	55	6.1	2.9	1.5	2	0.0984
343 (UE 344 INV 1)	13	5.5	3	2	2.6	0.0984
PAÑO (UE 175 INV: 23)	86	5.5	2	1.8	1.8	0.0985
102 (UE 94 INVs: 89, 93, 90 y 88)	92	6	3.2	2.9	2	0.0985
114 (UE 167 INV 6)	63	6	3	2	2	0.0986
108 (UE 95 INV 8)	4	5.5	3.8	2.1	2	0.0986
114 (UE 167 INV 6)	94	6	3.2	2	2.1	0.0987
PAÑO (UE 175 INV: 24)	92	6.1	2.8	2	2	0.0988
105 (UE 105 INV: 3)	14	6	3	1.8	1.9	0.0988
105 (UE 105 INV: 3)	4	5.5	2	1.5	1.8	0.0989
105 (UE 105 INV: 3)	51	5.9	3	2.5	2	0.0989
114 (UE 167 INV 6)	61	6	2.2	1.4	1.8	0.0992
114 (UE 167 INV 6)	20	5.5	2.2	1.8	2.9	0.0994
108 (UE 95 INV 8)	26	6	3.3	2.2	2	0.0994
343 (UE 344 INV 1)	67	5.8	2.2	2.1	2	0.0996
111 (UE 355 INV 1)	28	5.3	3	3	2.1	0.0996
103 (UE 163 INV 16)	22	6	3.5	2	2.2	0.0997
114 (UE 167 INV 6)	22	6	3	2	2	0.0998
111 (UE 355 INV 1)	89	5.9	2	1.8	1.6	0.0999
PAÑO (UE 175 INV: 24)	3	6	2.1	1.8	1.5	0.0999
108 (UE 95 INV 8)	62	5.9	3.2	2.1	1.9	0.0999
356 (UE 357)	46	5	2	2	2	0.1
108 (UE 95 INV 8)	60	5.8	3	2	2	0.1
105 (UE 105 INV: 3)	44	6.1	3.2	2.5	2.1	0.1
102 (UE 94 INVs: 89, 93, 90 y 88)	12	5.5	3	1.9	2.1	0.1002
343 (UE 344 INV 1)	95	5	2	2	1.8	0.1003
114 (UE 167 INV 6)	30	6	2.1	1.5	1.5	0.1004
356 (UE 357)	97	5.2	2	1.5	1.2	0.1006
PAÑO (UE 175 INV: 24)	89	6	3	2	2.2	0.1006
103 (UE 163 INV 16)	10	6	2.8	2	1.9	0.1008
101 y 102 (UE 94 y 95 INV 94 y 95)	15	5.7	2.1	2	2.2	0.1009
102 (UE 94 INVs: 89, 93, 90 y 88)	27	5.5	2	1.4	2.2	0.101
PAÑO (UE 175 INV: 24)	4	6	2.5	1.5	2.1	0.101
356 (UE 357)	8	6.9	2.9	2	1.4	0.1013
356 (UE 357)	74	5.5	2.8	2.5	2	0.1015
PAÑO (UE 175 INV: 24)	93	6	3	2.1	1.9	0.1015
102 (UE 94 INVs: 89, 93, 90 y 88)	63	6	2.1	1.2	1.3	0.1016
105 (UE 105 INV: 3)	90	5.5	2	1.2	1.5	0.1019
105 (UE 105 INV: 3)	89	5.1	2.8	2	1.9	0.102
PAÑO (UE 339 INV: 2)	27	5.8	2.1	2	1.9	0.1021
356 (UE 357)	16	5	2.6	2	1.9	0.1021
343 (UE 344 INV 1)	46	6	3	3	2.5	0.1022
102 (UE 94 INVs: 89, 93, 90 y 88)	13	5.5	2	1.1	2	0.1024
PAÑO (UE 339 INV: 2)	28	5.8	3	2.2	2.8	0.1024
105 (UE 105 INV: 3)	55	6	4	3	2.1	0.103
102 (UE 94 INVs: 89, 93, 90 y 88)	86	5.9	3	2.7	2	0.1034
103 (UE 163 INV 16)	62	5	4.8	2.3	1.8	0.1034
102 (UE 94 INVs: 89, 93, 90 y 88)	22	6	2.1	1.9	1.8	0.1035
105 (UE 105 INV: 3)	97	5	2.5	1.5	2	0.1036
102 (UE 94 INVs: 89, 93, 90 y 88)	96	6.1	4	2.2	2.2	0.1036
343 (UE 344 INV 1)	36	5.8	2.2	2.2	1.4	0.1037
PAÑO (UE 175 INV: 23)	24	5.5	2.5	2.5	2.2	0.1039
104 (UE 104 INV: 3)	55	5.8	3.7	2	2.3	0.1039
PAÑO (UE 339 INV: 2)	60	5.1	2.1	2	2.1	0.104
PAÑO (UE 175 INV: 24)	73	6	3	1.1	1.8	0.104
108 (UE 95 INV 8)	65	6.1	3	2	1.8	0.1042
105 (UE 105 INV: 3)	24	5.5	3.6	2	2	0.1042
356 (UE 357)	51	5.1	2	1.8	1.8	0.1046
PAÑO (UE 175 INV: 24)	11	6.4	3.1	2	2.1	0.1046
343 (UE 344 INV 1)	61	5.2	3	2.9	2	0.1047
PAÑO (UE 175 INV: 23)	15	6	2	2	2.1	0.1048
356 (UE 357)	25	5.5	2.1	1.4	1.8	0.1049
105 (UE 105 INV: 3)	99	5.2	2.5	2	2	0.1049
105 (UE 105 INV: 3)	3	5.8	3	1.2	2	0.1049
108 (UE 95 INV 8)	51	6.1	3.5	2.9	1.9	0.1049
356 (UE 357)	90	6	1.8	1.5	1.3	0.105
356 (UE 357)	28	5	2.5	2	2.5	0.1051
108 (UE 95 INV 8)	92	6	2.1	1.9	1.9	0.1052
PAÑO (UE 175 INV: 24)	55	5.9	3.1	2	2.2	0.1052
PAÑO (UE 175 INV: 24)	47	6	2.8	2	1.9	0.1053
102 (UE 94 INVs: 89, 93, 90 y 88)	64	6	2	1.7	2	0.1054
105 (UE 105 INV: 3)	9	5.5	2.5	1.5	1.8	0.1055
102 (UE 94 INVs: 89, 93, 90 y 88)	9	6.2	2.8	2.1	1.8	0.1056
102 (UE 94 INVs: 89, 93, 90 y 88)	43	5.2	3	2.1	2.9	0.1059
343 (UE 344 INV 1)	87	5.2	2.5	2	2	0.106
114 (UE 167 INV 6)	67	6.2	3	1.8	2	0.1061
343 (UE 344 INV 1)	1	5.9	3	2.9	1.9	0.1063
114 (UE 167 INV 6)	4	6.2	3.2	2.5	2	0.1068
105 (UE 105 INV: 3)	22	6	2.1	1.8	1.5	0.1069
105 (UE 105 INV: 3)	94	6	2.5	1.5	1.9	0.1069
343 (UE 344 INV 1)	23	5.8	2.8	2.1	2.1	0.1069
108 (UE 95 INV 8)	73	6	3.2	2	2.1	0.1069
101 y 102 (UE 94 y 95 INV 94 y 95)	27	6.1	3.2	3.1	2	0.1069
104 (UE 104 INV: 3)	20	6	2.8	2	2	0.107
102 (UE 94 INVs: 89, 93, 90 y 88)	40	5.5	2.9	2.2	2.9	0.1072
PAÑO (UE 175 INV: 24)	66	6	2.8	1.8	2.5	0.1074
108 (UE 95 INV 8)	97	5.9	2.2	2	2.1	0.1076
356 (UE 357)	14	5	2	2.1	2.1	0.108
343 (UE 344 INV 1)	24	5.5	2.1	2.1	1.5	0.108
102 (UE 94 INVs: 89, 93, 90 y 88)	15	6.4	2.4	1.5	2	0.108
103 (UE 163 INV 16)	55	6.5	2.9	2.9	1.9	0.1081
102 (UE 94 INVs: 89, 93, 90 y 88)	32	6.1	2.9	2	2.5	0.1082
104 (UE 104 INV: 3)	4	5.9	3.2	2	1.8	0.1083
102 (UE 94 INVs: 89, 93, 90 y 88)	50	5.8	3	1.4	2	0.1084
104 (UE 104 INV: 3)	65	6	2.9	2	1.5	0.1086
108 (UE 95 INV 8)	35	6.1	2.7	2	2	0.1088
356 (UE 357)	57	6.2	2.4	2	1.8	0.1089
102 (UE 94 INVs: 89, 93, 90 y 88)	97	6.8	3	2	1.8	0.109
104 (UE 104 INV: 3)	26	6	2	2	1.9	0.1091
108 (UE 95 INV 8)	50	5.9	4.7	2.5	2.8	0.1092
103 (UE 163 INV 16)	60	5.9	3.4	2.7	2	0.1094
114 (UE 167 INV 6)	49	6.1	2	1.5	1.2	0.1104
PAÑO (UE 175 INV: 24)	28	5.5	2.2	2	2	0.1104
101 y 102 (UE 94 y 95 INV 94 y 95)	47	5.5	2.7	2	2.1	0.1104
PAÑO (UE 175 INV: 24)	1	6	2.5	2	1.6	0.1105
111 (UE 355 INV 1)	82	6.2	2.8	2	1.6	0.1105
105 (UE 105 INV: 3)	25	6	3	2	2	0.1105
102 (UE 94 INVs: 89, 93, 90 y 88)	54	5.9	2.7	1.2	2	0.1106
104 (UE 104 INV: 3)	25	6	1.5	1.1	1.4	0.1107
356 (UE 357)	43	6	2.5	1.8	1.5	0.1107
103 (UE 163 INV 16)	56	6	3.1	2.1	2.5	0.1107
343 (UE 344 INV 1)	59	5.2	3	2.8	2.7	0.1108
105 (UE 105 INV: 3)	63	5.7	3	1.8	2	0.111
104 (UE 104 INV: 3)	43	6.1	3.1	2.1	2.1	0.1118
356 (UE 357)	95	7	2	1.8	1.7	0.1119
108 (UE 95 INV 8)	55	5.9	3.8	3.7	2.2	0.112
PAÑO (UE 339 INV: 2)	68	5	2.1	1.7	2.5	0.1122
102 (UE 94 INVs: 89, 93, 90 y 88)	59	6	3	1.9	2.2	0.1126
104 (UE 104 INV: 3)	58	6.3	4.7	2.5	2	0.1126
102 (UE 94 INVs: 89, 93, 90 y 88)	30	5.8	2.2	1	2	0.1127
PAÑO (UE 339 INV: 2)	93	5.9	2.4	2.1	2.3	0.1128
343 (UE 344 INV 1)	20	6	2.4	2.1	2	0.1129
PAÑO (UE 175 INV: 24)	12	6.1	3	2.2	3	0.113
356 (UE 357)	63	6.2	2.9	2.5	2	0.1131
104 (UE 104 INV: 3)	37	6	3	2	2.6	0.1132
356 (UE 357)	33	5	3.5	2	1.3	0.1132
343 (UE 344 INV 1)	29	5.5	2	2	1.5	0.1133
343 (UE 344 INV 1)	97	5.1	2	1.8	2.1	0.1133
PAÑO (UE 374 INV: 1)	49	5	2.5	2.1	2.5	0.1133
343 (UE 344 INV 1)	73	6	2.9	2.8	2	0.1134
102 (UE 94 INVs: 89, 93, 90 y 88)	66	6	2.1	1.8	2.2	0.1135
343 (UE 344 INV 1)	63	6	3.2	3	2.7	0.1137
PAÑO (UE 175 INV: 23)	19	6.1	2.9	2	2	0.1138
356 (UE 357)	99	6	1.8	1.8	1.5	0.1144
343 (UE 344 INV 1)	91	5.1	2	2	2	0.1144
105 (UE 105 INV: 3)	28	5.9	3.2	2.9	2.8	0.1145
PAÑO (UE 175 INV: 23)	63	6	3.9	2	1.7	0.1145
PAÑO (UE 175 INV: 24)	2	5.1	2.2	2	2	0.1146
102 (UE 94 INVs: 89, 93, 90 y 88)	24	6.3	2.6	1.7	2	0.115
103 (UE 163 INV 16)	5	6.8	4	2.2	2.1	0.1155
343 (UE 344 INV 1)	77	5.7	3.4	2.7	2.1	0.1156
114 (UE 167 INV 6)	3	6.2	3.3	3	2	0.1157
PAÑO (UE 175 INV: 24)	83	6.6	4.5	2.1	2.1	0.1161
103 (UE 163 INV 16)	33	6.5	3	2.8	2.1	0.1165
343 (UE 344 INV 1)	72	5.2	3.2	3	2.9	0.1166
108 (UE 95 INV 8)	95	6	2.2	2	2.1	0.117
356 (UE 357)	62	5.7	2.9	2.5	2.2	0.1171
PAÑO (UE 175 INV: 23)	11	5.1	2.9	2.7	2.6	0.1172
105 (UE 105 INV: 3)	69	6	2.5	1.5	2	0.1174
108 (UE 95 INV 8)	68	5.9	4.1	2.1	2.5	0.1177
PAÑO (UE 175 INV: 24)	63	6	3	1.8	1.5	0.1179
105 (UE 105 INV: 3)	57	6.1	2.7	2.2	2	0.118
102 (UE 94 INVs: 89, 93, 90 y 88)	11	6.1	2.5	2	2	0.1183
102 (UE 94 INVs: 89, 93, 90 y 88)	10	6.2	2.9	2	1.9	0.1185
102 (UE 94 INVs: 89, 93, 90 y 88)	4	6	3.1	2.1	2	0.1185
105 (UE 105 INV: 3)	5	6	2	2	1.1	0.1186
102 (UE 94 INVs: 89, 93, 90 y 88)	41	6.4	2.4	1.3	1.9	0.119
103 (UE 163 INV 16)	81	5.9	3.1	2.1	2.9	0.1194
114 (UE 167 INV 6)	66	6	3.6	2	2.9	0.1194
103 (UE 163 INV 16)	83	6.5	3.9	3	1.9	0.1194
356 (UE 357)	24	6	2.8	2.8	1.8	0.1198
PAÑO (UE 175 INV: 24)	20	6.1	3	2	2	0.1198
PAÑO (UE 374 INV: 1)	54	6	3.3	2.5	2	0.1205
343 (UE 344 INV 1)	69	5.19	3.2	3.1	2.1	0.1206
PAÑO (UE 175 INV: 24)	17	6.5	3.1	2.1	2	0.1209
108 (UE 95 INV 8)	1	6	3.1	1.9	2.1	0.1211
114 (UE 167 INV 6)	64	6.1	3	2	2	0.1216
PAÑO (UE 175 INV: 24)	36	5.5	3.2	1.8	2.1	0.1218
343 (UE 344 INV 1)	27	5.1	2	2	2.1	0.1219
103 (UE 163 INV 16)	40	6.1	3	2	2.1	0.1222
356 (UE 357)	89	6.5	2.8	1.8	1.8	0.1226
108 (UE 95 INV 8)	84	6	2.1	1.8	2.1	0.1231
343 (UE 344 INV 1)	78	6	3	2.1	2	0.1235
102 (UE 94 INVs: 89, 93, 90 y 88)	1	6	3	2	2.2	0.124	Margen de error de 0,0015 (en todas las cuentas)
108 (UE 95 INV 8)	18	6	3.1	2.1	2.5	0.1245
102 (UE 94 INVs: 89, 93, 90 y 88)	31	5.7	2.6	2	2.2	0.1246
PAÑO (UE 175 INV: 24)	74	5.1	2.9	1.1	2	0.1254
343 (UE 344 INV 1)	16	6	3.8	3.1	2.1	0.1256
105 (UE 105 INV: 3)	6	6	3.5	1.5	2.5	0.1258
103 (UE 163 INV 16)	63	6.1	3.3	2.1	2.1	0.1259
114 (UE 167 INV 6)	65	6.2	4.1	1.9	2.2	0.1259
PAÑO (UE 339 INV: 2)	14	5.5	2.8	2	2.2	0.126
343 (UE 344 INV 1)	100	5.5	2.1	2	2	0.1264
PAÑO (UE 175 INV: 24)	58	6.2	3	2.1	2	0.1264
102 (UE 94 INVs: 89, 93, 90 y 88)	57	6.8	2.1	2	1.1	0.1271
108 (UE 95 INV 8)	90	6.2	3.5	2.3	2	0.128
PAÑO (UE 175 INV: 24)	6	6.3	2.1	1.1	1.2	0.1282
102 (UE 94 INVs: 89, 93, 90 y 88)	55	6.1	2.3	1	1.9	0.1288
PAÑO (UE 175 INV: 24)	48	6.7	2.8	1.9	1.9	0.1289
102 (UE 94 INVs: 89, 93, 90 y 88)	6	6	3.5	2	2.1	0.129
102 (UE 94 INVs: 89, 93, 90 y 88)	70	6	2.2	1.8	2.9	0.1292
111 (UE 355 INV 1)	50	6.2	3.1	2	1.9	0.1295
PAÑO (UE 175 INV: 24)	75	6	2.4	2	2	0.1297
102 (UE 94 INVs: 89, 93, 90 y 88)	33	5.9	3.5	2.4	2.6	0.1299
102 (UE 94 INVs: 89, 93, 90 y 88)	20	7	3	1.8	1.9	0.13
343 (UE 344 INV 1)	15	7	2.7	2	1.7	0.1315
108 (UE 95 INV 8)	47	5.9	3.6	2.5	3	0.132
102 (UE 94 INVs: 89, 93, 90 y 88)	2	6.1	2.9	1.9	2	0.1322
108 (UE 95 INV 8)	52	6	3.9	2.1	2.2	0.1324
102 (UE 94 INVs: 89, 93, 90 y 88)	45	6.2	3.4	1.9	2.7	0.1326
102 (UE 94 INVs: 89, 93, 90 y 88)	62	6	2.2	1.9	1.9	0.1327
343 (UE 344 INV 1)	2	6	2.2	2.1	2.1	0.134
PAÑO (UE 175 INV: 24)	78	6	2	1.7	2	0.1351
103 (UE 163 INV 16)	99	6.1	3.8	3	2.1	0.1357
108 (UE 95 INV 8)	54	6	2.9	2	1.9	0.1362
105 (UE 105 INV: 3)	1	6	2.5	2	2.5	0.138
105 (UE 105 INV: 3)	39	6.9	3	2.1	2.1	0.1385
343 (UE 344 INV 1)	18	6.9	3	2	2	0.1389
PAÑO (UE 339 INV: 2)	75	5.1	3	3	2.9	0.1392
102 (UE 94 INVs: 89, 93, 90 y 88)	91	6	3	2	1.9	0.1403
PAÑO (UE 175 INV: 24)	42	6	3	1.5	2	0.1411
PAÑO (UE 175 INV: 24)	5	6.1	2	1.8	2	0.1425
PAÑO (UE 175 INV: 23)	88	6	2.1	1.5	2.3	0.1443
102 (UE 94 INVs: 89, 93, 90 y 88)	26	6	2.2	1.8	2	0.1456
102 (UE 94 INVs: 89, 93, 90 y 88)	53	6.2	3	1.9	2.2	0.1457
PAÑO (UE 175 INV: 24)	64	6	2	1.2	2	0.1463
PAÑO (UE 175 INV: 24)	96	6.6	3.3	2.1	2	0.1478
PAÑO (UE 175 INV: 24)	31	6.1	2.5	1.5	2	0.1544
PAÑO (UE 339 INV: 2)	63	5.4	3	2.5	3	0.1568
108 (UE 95 INV 8)	99	6.1	3	2.5	2.9	0.1606
343 (UE 344 INV 1)	21	6.9	3.6	2.9	2.2	0.1612
PAÑO (UE 339 INV: 2)	91	6	3	3	2.8	0.1623
108 (UE 95 INV 8)	89	6.1	3.7	2	3.1	0.1664
356 (UE 357)	12	7	2.8	2.1	2	0.1675
343 (UE 344 INV 1)	28	7	3	1.8	2	0.176
PAÑO (UE 339 INV: 2)	22	6	3.5	3.1	3.8	0.177
PAÑO (UE 175 INV: 24)	71	6.8	3	2.1	2	0.1915
PAÑO (UE 339 INV: 2)	67	6	2	2	3	0.1979
