# Supplementary material for: A multi-analytical study of the Montelirio beaded attires: Marine resources, sumptuary crafts, and female power in copper age Iberia
Source: Sci Adv. 2025 Jan 29;11(5):eadp1917. doi: 10.1126/sciadv.adp1917 (PMC11777232; doi:10.1126/sciadv.adp1917)
Supplement: Supplementary file 2 — Data S1 to S4 [file sciadv.adp1917_data_s1_to_s4.zip › adp1917_data_s2.xlsx]

## Sheet: Hoja1
INDIVIDUAL/CLOTH (PAÑO)	SAMPLE #	DIAMAX (mm)	DIAMAXPER (mm)	DIAMINPER (mm)	MAX THICKNESS (mm)	WEIGHT (g)
UE 88	1	3.5	1.5	1.2	1.2	0.0208
UE 88	2	3.9	1.8	1.1	1.8	0.0213
UE 88	3	3.5	1.5	1.1	1.7	0.0337
UE 88	4	4.1	2	1.7	1.6	0.0479		0.031905
UE 88	5	4.5	2	1.2	1.5	0.0528
UE 88	6	3.5	1.5	1	1.5	0.0176
UE 88	7	4	1.5	1.5	1.2	0.0303
UE 88	8	3	1.2	1	1.1	0.0195
UE 88	9	5.2	3	2.9	1.4	0.0515
UE 88	10	4	2.7	2.6	1.7	0.0221
UE 88	11	4.4	2.5	2	1.8	0.0221
UE 88	12	4.9	3	2.8	1.9	0.0341
UE 88	13	4.1	2.1	2	1.7	0.0319
UE 88	14	4	2.9	1.4	1.2	0.0262
UE 88	15	4.9	2.6	2.2	1.8	0.0486
UE 88	16	3	3	2.9	1.8	0.0196
UE 88	17	4	3	2.1	1.7	0.0307
UE 88	18	4.5	3	2.9	1.9	0.0371
UE 88	19	4.5	2.4	2.2	1.9	0.0441
UE 88	20	3.1	1.9	1.8	1.1	0.0551
UE 88	21	3.7	2	2	1.9	0.0272
UE 88	22	3.8	2.7	2.1	1.9	0.0252
UE 88	23	4	2	1.5	1.8	0.0253
UE 88	24	5.2	4.1	2.7	2	0.0421
UE 88	25	3	2	1.8	1.7	0.021
UE 88	26	3.8	2.1	2	1.6	0.0289
UE 88	27	4.4	2.2	2	2	0.0477
UE 88	28	4.5	2	1.7	2.3	0.0596
UE 88	29	5	3	2.6	1.9	0.055
UE 88	30	3.9	2.5	2.3	1.8	0.0241
UE 88	31	4.9	3	2	1.8	0.0459
UE 88	32	4	2	1.8	1.7	0.0444
UE 88	33	4	3	2.6	1.9	0.0362
UE 88	34	4.9	3	2.9	1.9	0.0581
UE 88	35	3.2	2.5	1.5	1.7	0.0182
UE 88	36	3.8	2.7	1.6	1.5	0.018
UE 88	37	4.1	3	2.2	1.6	0.028
UE 88	38	3.4	2	1.8	1.8	0.0261
UE 88	39	2.5	1.4	1.4	1.2	0.0082
UE 88	40	5	2.9	2.2	1.9	0.0596
UE 88	41	4.8	2.5	2.2	1.9	0.0571
UE 88	42	5.5	3.1	2.9	1.8	0.0525
UE 88	43	4.8	2.6	2	1.8	0.0412
UE 88	44	4	2.1	2	1.6	0.0281
UE 88	45	3.5	2	2	1.5	0.0205
UE 88	46	3.9	1.9	1.4	1.4	0.0273
UE 88	47	3.9	1.8	1.5	1.6	0.0363
UE 88	48	4.1	2	1.7	1.8	0.036
UE 88	49	2.9	1.8	1	1.3	0.0164
UE 88	50	4	2	2	1.8	0.0309
UE 88	51	3.8	1.2	1.2	1.5	0.0236
UE 88	52	4.9	2	1.8	1.6	0.0287
UE 88	53	4	1.8	1.7	1.2	0.0299
UE 88	54	2.6	1.1	1	1.3	0.0164
UE 88	55	4	1.2	1	1.1	0.0221
UE 88	56	3.5	1.5	1.5	1.5	0.0268
UE 88	57	3.5	1.5	1.5	1.5	0.0267
UE 88	58	3.9	1.5	1.1	1.5	0.0321
UE 88	59	3.9	1.5	1.5	1.3	0.0303
UE 88	60	3	1	1	1.1	0.0121
UE 88	61	4.1	1.1	1	1.2	0.0349
UE 88	62	2	1	1	1.1	0.0093
UE 88	63	4	2	2	1.9	0.0553
UE 88	64	4	2	1.9	1.7	0.0499
UE 88	65	3.1	1.1	1.1	1.8	0.0309
UE 88	66	4	2.5	2	1.5	0.0412
UE 88	67	3	1	1	1.3	0.025
UE 88	68	4.5	1.8	1.2	1.5	0.0364
UE 88	69	4.1	1.8	1.4	1.3	0.0412
UE 88	70	3.6	1.5	1.5	1.5	0.0267
UE 88	71	3	1.1	1	1.2	0.0196
UE 88	72	3.8	1.8	1.8	1.2	0.0218
UE 88	73	4	1.8	1.8	1.5	0.0326
UE 88	74	3.8	1.8	1.6	1.7	0.0335
UE 88	75	5.1	1.8	1.8	1.1	0.0471
UE 88	76	3.2	1.5	1.1	1.3	0.0275
UE 88	77	3	1.2	1.2	1.1	0.0185
UE 88	78	3.2	1.6	1.6	1.3	0.0188
UE 88	79	4	1.8	1.5	1.7	0.0379
UE 88	80	3.8	1.5	1.2	1.6	0.0417
UE 88	81	3.1	1.3	1	1.4	0.0203
UE 88	82	3.2	1.5	1.2	1.3	0.0252
UE 88	83	4	1.5	1.5	1.5	0.046
UE 88	84	4.7	2.1	2	1.8	0.0504
UE 88	85	4	1.8	1	1.2	0.0304
UE 88	86	3	1.6	1.2	1.7	0.0226
UE 88	87	3.1	1.6	1	1.8	0.0178
UE 88	88	4.5	2.9	2.5	1.6	0.0361
UE 88	89	4.2	2.9	2.5	1.8	0.0383
UE 88	90	3.5	2.5	2	1.4	0.0182
UE 88	91	4.9	2.1	2	1.8	0.0547
UE 88	92	4	2	2	1.8	0.0315
UE 88	93	3.2	2	1.4	1.7	0.0177
UE 88	94	2.8	1.9	1.5	0.9	0.009
UE 88	95	3.9	2.2	2	1.9	0.0289
UE 88	96	4.7	2	1.9	1.8	0.0439
UE 88	97	3.1	1.3	1.3	1.5	0.016
UE 88	98	4.5	2.8	2.7	1.9	0.0315
UE 88	99	4.1	2	1.8	1.5	0.0266
UE 88	100	3.9	3	2.7	1.7	0.0148
