# Supplementary material for: A multi-analytical study of the Montelirio beaded attires: Marine resources, sumptuary crafts, and female power in copper age Iberia
Source: Sci Adv. 2025 Jan 29;11(5):eadp1917. doi: 10.1126/sciadv.adp1917 (PMC11777232; doi:10.1126/sciadv.adp1917)
Supplement: Supplementary file 2 — Data S1 to S4 [file sciadv.adp1917_data_s1_to_s4.zip › adp1917_data_s3.xlsx]

## Sheet: Hoja1
INDIVIDUAL/CLOTH (PAÑO)	SAMPLE #	DIAMAX (mm)	DIAMAXPER (mm)	DIAMINPER (mm)	MAX THICKNESS (mm)	WEIGHT (g)
ESTRUC. 10042 (UE: 542)	1	5	1.1	1.1	1.8	0.0542
ESTRUC. 10042 (UE: 542)	2	4.5	2	2	1.1	0.039
ESTRUC. 10042 (UE: 542)	3	5.1	2.5	2	1.1	0.0727
ESTRUC. 10042 (UE: 542)	4	5	2	2	1.9	0.0747
ESTRUC. 10042 (UE: 542)	5	5.2	2	1.8	1	0.0587
ESTRUC. 10042 (UE: 542)	6	5	2	2	1.2	0.0639
ESTRUC. 10042 (UE: 542)	7	4.9	2.4	2.2	2	0.0793
ESTRUC. 10042 (UE: 542)	8	5.4	3	2.8	2	0.0872
ESTRUC. 10042 (UE: 542)	9	6.8	3	3	3	0.1847
ESTRUC. 10042 (UE: 542)	10	5.1	2	2	0.9	0.0357
ESTRUC. 10042 (UE: 542)	11	4.9	2.2	2	1.5	0.0508
ESTRUC. 10042 (UE: 542)	12	4.9	3.5	2	1.8	0.0403
ESTRUC. 10042 (UE: 542)	13	5.1	2	1.8	1.2	0.057
ESTRUC. 10042 (UE: 542)	14	5.8	3	2.7	2	0.082
ESTRUC. 10042 (UE: 542)	15	5	2.1	2	1.5	0.0658
ESTRUC. 10042 (UE: 542)	16	5	2	2	1.3	0.0467
ESTRUC. 10042 (UE: 542)	17	4.7	2.1	2	1.1	0.0396
ESTRUC. 10042 (UE: 542)	18	5	2.8	2	1.8	0.0533
ESTRUC. 10042 (UE: 542)	19	4.9	2.7	2.2	1.9	0.0626
ESTRUC. 10042 (UE: 542)	20	5.8	3	2.5	1.3	0.0697
ESTRUC. 10042 (UE: 542)	21	5.1	2	2	1.2	0.0566
ESTRUC. 10042 (UE: 542)	22	5.1	2	2	2	0.0692
ESTRUC. 10042 (UE: 542)	23	5.1	2	2	1.4	0.0577
ESTRUC. 10042 (UE: 542)	24	5	2.2	2.2	1.1	0.035
ESTRUC. 10042 (UE: 542)	25	5.1	2	2	1	0.0247
ESTRUC. 10042 (UE: 542)	26	4.9	3	2.8	2	0.0724
ESTRUC. 10042 (UE: 542)	27	3.5	2	1.7	1.8	0.0284
ESTRUC. 10042 (UE: 542)	28	5	2	1.5	1.4	0.0752
ESTRUC. 10042 (UE: 542)	29	5.1	2.5	1.8	1.9	0.0957
ESTRUC. 10042 (UE: 542)	30	4.5	2	2	1.7	0.07
ESTRUC. 10042 (UE: 542)	31	4.5	1.8	1.8	1.1	0.0525
ESTRUC. 10042 (UE: 542)	32	5.5	2.5	2	1.8	0.0906
ESTRUC. 10042 (UE: 542)	33	4.5	2	1.5	1.1	0.0526
ESTRUC. 10042 (UE: 542)	34	5.1	2	2	1.2	0.058
ESTRUC. 10042 (UE: 542)	35	5.1	2.2	1.8	1.3	0.0359
ESTRUC. 10042 (UE: 542)	36	5	2.1	2	1.8	0.0622
ESTRUC. 10042 (UE: 542)	37	3.1	1.9	1.9	2.1	0.0346
ESTRUC. 10042 (UE: 542)	38	5	2	1.8	1.5	0.064
ESTRUC. 10042 (UE: 542)	39	5.1	2.1	1.8	1.1	0.0647
ESTRUC. 10042 (UE: 542)	40	5	2.2	2	1.9	0.0614
ESTRUC. 10042 (UE: 542)	41	5	2.5	2.1	1.8	0.0664
ESTRUC. 10042 (UE: 542)	42	4.6	2.6	2.5	2	0.0523
ESTRUC. 10042 (UE: 542)	43	4.5	1.8	1.6	0.9	0.0286
ESTRUC. 10042 (UE: 542)	44	4.7	2	1.8	1	0.0494
ESTRUC. 10042 (UE: 542)	45	4.8	1.8	1.8	2	0.0743
ESTRUC. 10042 (UE: 542)	46	4.6	1.6	1.5	1.1	0.0418
ESTRUC. 10042 (UE: 542)	47	5	2.5	2	1.8	0.0809
ESTRUC. 10042 (UE: 542)	48	5.2	2	1.8	1.1	0.0692
ESTRUC. 10042 (UE: 542)	49	5	2	2	1.3	0.0697
ESTRUC. 10042 (UE: 542)	50	4.9	2.1	2	1.9	0.0537
ESTRUC. 10042 (UE: 542)	51	5	2	2	1.5	0.0491
ESTRUC. 10042 (UE: 542)	52	4.2	2.8	2	2.4	0.0573
ESTRUC. 10042 (UE: 542)	53	5	3	2.6	2	0.0902
ESTRUC. 10042 (UE: 542)	54	5	2.7	2.2	2	0.0642
ESTRUC. 10042 (UE: 542)	55	5.9	3	2.9	2	0.0753
ESTRUC. 10042 (UE: 542)	56	5	2.2	2.1	1.9	0.0511
ESTRUC. 10042 (UE: 542)	57	5.9	3	2.5	1.5	0.0768
ESTRUC. 10042 (UE: 542)	58	5	2.8	2.2	1.2	0.0616
ESTRUC. 10042 (UE: 542)	59	4.7	2.9	2.9	1.8	0.0504
ESTRUC. 10042 (UE: 542)	60	4.2	2	2	1.5	0.0346
ESTRUC. 10042 (UE: 542)	61	4.9	2.1	2	1.6	0.0439
ESTRUC. 10042 (UE: 542)	62	4.9	3	2.1	1.7	0.0542
ESTRUC. 10042 (UE: 542)	63	5.2	3	2	1.5	0.0606
ESTRUC. 10042 (UE: 542)	64	5	2.9	2.7	1.6	0.0638
ESTRUC. 10042 (UE: 542)	65	4.4	2.7	2.5	1.2	0.0339
ESTRUC. 10042 (UE: 542)	66	4	2.4	2.1	2.3	0.0429
ESTRUC. 10042 (UE: 542)	67	4.5	2.5	2.4	1.9	0.0503
ESTRUC. 10042 (UE: 542)	68	5.8	3	2.5	1.2	0.0522
ESTRUC. 10042 (UE: 542)	69	5.1	2.9	2.9	1.8	0.0728
ESTRUC. 10042 (UE: 542)	70	5	2.7	2.1	1.2	0.0457
ESTRUC. 10042 (UE: 542)	71	4.9	2.5	2.1	2	0.0698
ESTRUC. 10042 (UE: 542)	72	4.8	2.2	2	1.5	0.0501
ESTRUC. 10042 (UE: 542)	73	5.5	2.5	2	1.5	0.0841
ESTRUC. 10042 (UE: 542)	74	5	1.8	1.8	1.2	0.0559
ESTRUC. 10042 (UE: 542)	75	3	1	1	1.5	0.0249
ESTRUC. 10042 (UE: 542)	76	4.5	2	1.8	1.2	0.0448
ESTRUC. 10042 (UE: 542)	77	4.6	2.3	2	1.8	0.0617
ESTRUC. 10042 (UE: 542)	78	4.3	2.1	2	2	0.0588
ESTRUC. 10042 (UE: 542)	79	5	2	1.8	1	0.0518
ESTRUC. 10042 (UE: 542)	80	4.8	2	2	1.8	0.0677
ESTRUC. 10042 (UE: 542)	81	5	2	1.9	1.8	0.0713
ESTRUC. 10042 (UE: 542)	82	4.6	1.8	1.2	1.2	0.043
ESTRUC. 10042 (UE: 542)	83	3.2	1.4	1.4	1.1	0.023
ESTRUC. 10042 (UE: 542)	84	5.5	2.1	2.1	1.7	0.0789
ESTRUC. 10042 (UE: 542)	85	3.9	2	1.8	2.4	0.0492
ESTRUC. 10042 (UE: 542)	86	4.6	2.2	2	2	0.0788
ESTRUC. 10042 (UE: 542)	87	5	1.8	1.8	1.1	0.0555
ESTRUC. 10042 (UE: 542)	88	5	1.8	1.8	1.2	0.061
ESTRUC. 10042 (UE: 542)	89	4.9	2	1.9	1.3	0.07
ESTRUC. 10042 (UE: 542)	90	4.8	2.5	2.5	1.9	0.0617
ESTRUC. 10042 (UE: 542)	91	4.8	2	2	1.6	0.0486
ESTRUC. 10042 (UE: 542)	92	5	2.8	2.8	2	0.0654
ESTRUC. 10042 (UE: 542)	93	4.9	2.5	2.5	1.5	0.055
ESTRUC. 10042 (UE: 542)	94	5	3	2	2	0.0832
ESTRUC. 10042 (UE: 542)	95	4.5	2.5	2.1	1.5	0.0518
ESTRUC. 10042 (UE: 542)	96	3.8	1.5	1.5	1.8	0.0355
ESTRUC. 10042 (UE: 542)	97	4.8	2	1.8	1.5	0.0593
ESTRUC. 10042 (UE: 542)	98	5	2.5	2	2	0.0897
ESTRUC. 10042 (UE: 542)	99	5	1.8	1.8	1.2	0.0611
ESTRUC. 10042 (UE: 542)	100	4.8	1.9	1.9	1	0.0316
ESTRUC. 10049 (UE: 535)	1	4	1.1	1	0.9	0.0258
ESTRUC. 10049 (UE: 535)	2	3.1	1.2	1	1.1	0.0219
ESTRUC. 10049 (UE: 535)	3	3.9	1.5	1.3	0.8	0.0201
ESTRUC. 10049 (UE: 535)	4	4.1	1.5	1	1.2	0.0362
ESTRUC. 10049 (UE: 535)	5	3.9	1.7	1.7	1.1	0.0388
ESTRUC. 10049 (UE: 535)	6	4.1	1.5	1.4	1.6	0.0492
ESTRUC. 10049 (UE: 535)	7	4.2	1.7	1.2	1.2	0.0353
ESTRUC. 10049 (UE: 535)	8	3.1	1.2	1.1	1.4	0.0305
ESTRUC. 10049 (UE: 535)	9	3.6	2	1.6	0.7	0.0193
ESTRUC. 10049 (UE: 535)	10	3.3	1.7	1.1	1	0.0228
ESTRUC. 10049 (UE: 535)	11	3.8	1.8	1.8	1.1	0.0272
ESTRUC. 10049 (UE: 535)	12	3.7	2.1	2.1	0.8	0.0143
ESTRUC. 10049 (UE: 535)	13	3.1	1.8	1.7	1.2	0.0227
ESTRUC. 10049 (UE: 535)	14	3.3	1.8	1.8	1	0.0133
ESTRUC. 10049 (UE: 535)	15	3.9	2	1.8	2	0.0363
ESTRUC. 10049 (UE: 535)	16	3.6	2.2	2.1	0.7	0.0206
ESTRUC. 10049 (UE: 535)	17	4.2	1.8	1.7	0.9	0.0367
ESTRUC. 10049 (UE: 535)	18	4	2.4	2.3	1.2	0.0308
ESTRUC. 10049 (UE: 535)	19	2.9	2	1.9	0.9	0.0121
ESTRUC. 10049 (UE: 535)	20	4.1	1.1	1	1.2	0.0412
ESTRUC. 10049 (UE: 535)	21	3.2	1.5	1.2	0.9	0.0245
ESTRUC. 10049 (UE: 535)	22	3.2	1.4	1.3	1.2	0.027
ESTRUC. 10049 (UE: 535)	23	4	2	1.8	1.6	0.0414
ESTRUC. 10049 (UE: 535)	24	4.2	3	2.8	1.8	0.0286
ESTRUC. 10049 (UE: 535)	25	4.8	2	1.8	1	0.0329
ESTRUC. 10049 (UE: 535)	26	4.1	3	2	1.7	0.0294
ESTRUC. 10049 (UE: 535)	27	4.4	2	2	1.2	0.0381
ESTRUC. 10049 (UE: 535)	28	4.2	1.6	1.3	1.1	0.045
ESTRUC. 10049 (UE: 535)	29	3.1	2.4	2.1	1.9	0.0298
ESTRUC. 10049 (UE: 535)	30	3.6	1.2	1.1	1.9	0.0334
ESTRUC. 10049 (UE: 535)	31	3.4	1.7	1.6	1.2	0.0275
ESTRUC. 10049 (UE: 535)	32	3.3	1.2	1.1	0.9	0.0179
ESTRUC. 10049 (UE: 535)	33	4	2	1.9	2	0.0494
ESTRUC. 10049 (UE: 535)	34	3.2	1.4	1.2	1	0.023
ESTRUC. 10049 (UE: 535)	35	3.1	1.1	1	1.7	0.0401
ESTRUC. 10049 (UE: 535)	36	4.1	1.4	1.3	1.9	0.0412
ESTRUC. 10049 (UE: 535)	37	3.9	1.9	1.5	2	0.0452
ESTRUC. 10049 (UE: 535)	38	3.2	1.9	1.8	2	0.0288
ESTRUC. 10049 (UE: 535)	39	4	1.9	1.8	1.7	0.0394
ESTRUC. 10049 (UE: 535)	40	3.6	1.8	1.7	0.7	0.019
ESTRUC. 10049 (UE: 535)	41	4.3	2.1	1.9	1.8	0.0429
ESTRUC. 10049 (UE: 535)	42	4.3	2.8	2.1	2.1	0.0486
ESTRUC. 10049 (UE: 535)	43	4.5	2.3	2.2	1.2	0.0344
ESTRUC. 10049 (UE: 535)	44	4.4	2.5	2	2	0.0503
ESTRUC. 10049 (UE: 535)	45	4.1	2	1.8	1.3	0.0419
ESTRUC. 10049 (UE: 535)	46	4.7	2.1	1.8	1.5	0.0329
ESTRUC. 10049 (UE: 535)	47	3.5	1.9	1.5	2	0.0274
ESTRUC. 10049 (UE: 535)	48	4.2	2	1.8	1	0.0218
ESTRUC. 10049 (UE: 535)	49	4.1	2	2	1.8	0.0459
ESTRUC. 10049 (UE: 535)	50	3.7	2.4	1.6	1.9	0.0325
ESTRUC. 10049 (UE: 535)	51	3.6	2	1.2	1.8	0.0308
ESTRUC. 10049 (UE: 535)	52	3.7	2.6	2	1.9	0.0334
ESTRUC. 10049 (UE: 535)	53	4.1	2.1	2	1.1	0.024
ESTRUC. 10049 (UE: 535)	54	4.3	2.8	2.3	1.8	0.0423
ESTRUC. 10049 (UE: 535)	55	4	2.3	2.2	0.9	0.0171
ESTRUC. 10049 (UE: 535)	56	3.9	2	2	1	0.0182
ESTRUC. 10049 (UE: 535)	57	4.7	2.5	1.2	1.9	0.0446
ESTRUC. 10049 (UE: 535)	58	4.1	2.7	2.2	1.2	0.0227
ESTRUC. 10049 (UE: 535)	59	4.2	2.7	2.1	1.5	0.0324
ESTRUC. 10049 (UE: 535)	60	4.1	2.5	2.1	2	0.0371
ESTRUC. 10049 (UE: 535)	61	3.9	2.7	2.3	1.9	0.0294
ESTRUC. 10049 (UE: 535)	62	3.8	3	2.6	1.3	0.0163
ESTRUC. 10049 (UE: 535)	63	4.2	2	2	1.5	0.0347
ESTRUC. 10049 (UE: 535)	64	3.6	1.8	1.2	1.1	0.021
ESTRUC. 10049 (UE: 535)	65	4	2	1.4	1.8	0.033
ESTRUC. 10049 (UE: 535)	66	3.9	2	2	0.8	0.0149
ESTRUC. 10049 (UE: 535)	67	3.5	2	2	1.9	0.0325
ESTRUC. 10049 (UE: 535)	68	4.1	2	1.9	1	0.0224
ESTRUC. 10049 (UE: 535)	69	3.8	1.9	1.4	1.2	0.023
ESTRUC. 10049 (UE: 535)	70	4.1	3	2	1.5	0.0375
ESTRUC. 10049 (UE: 535)	71	4.1	2.4	2	1.8	0.0325
ESTRUC. 10049 (UE: 535)	72	4.5	3	2.8	2.1	0.0504
ESTRUC. 10049 (UE: 535)	73	3.9	2.1	2	0.9	0.0168
ESTRUC. 10049 (UE: 535)	74	4.7	2.8	2.8	2.2	0.05
ESTRUC. 10049 (UE: 535)	75	4.6	2.1	2	1.9	0.0579
ESTRUC. 10049 (UE: 535)	76	3.7	2	1.9	1	0.0154
ESTRUC. 10049 (UE: 535)	77	3.8	2	2	0.7	0.0125
