# Supplementary material for: A multi-analytical study of the Montelirio beaded attires: Marine resources, sumptuary crafts, and female power in copper age Iberia
Source: Sci Adv. 2025 Jan 29;11(5):eadp1917. doi: 10.1126/sciadv.adp1917 (PMC11777232; doi:10.1126/sciadv.adp1917)
Supplement: Supplementary file 2 — Data S1 to S4 [file sciadv.adp1917_data_s1_to_s4.zip › adp1917_data_s4.xlsx]

## Sheet: ALL_Dates
												Calibrated. Shell Delta_R correction -108 ± 31 14C yr (Martins & Soares 2013)
		Context	Laboratory Number	Material	δ13C (‰)	δ15N (‰)	C:N	Radiocarbon age (BP) NO correction		Radiocarbon age (BP)		0.954	0.683	Reference
Montelirio tholos								date	date_sigma	date	date_sigma
Large Chamber	Individual 114	MCG-INV6-31 (UE167)	OxA-41458	Shell bead (Poorly preserved)	-4.1801			5058	19			3555-3191	3481-3320
		MCG-INV6-91 (UE167)	OxA-41328	Shell bead (Well preserved)	-3.70669			4686	17			3100-2727	3007-2841
	Individual 356	MCG-INV356-63 (UE357)	OxA-41326	Shell bead (Poorly preserved)	-0.858594			4526	17			2881-2542	2825-2636
		MCG-INV356-24 (UE357)	OxA-41327	Shell bead (Well preserved)	1.15406			4501	17			2862-2501	2781-2586
	Individual 111	MCG-INV1-61 (UE355)	OxA-41325	Shell bead (Poorly preserved)	0.970057			4476	17			2843-2476	2756-2559
		MCG-INV1-58 (UE355)	OxA-41324	Shell bead (Well preserved)	-3.24053			4410	17			2771-2384	2651-2464
	Individual 108	MCG-INV8-29 (UE95)	OxA-41323	Shell bead (Poorly preserved)	-5.44029			4550	17			2896-2566	2846-2665
		MCG-INV8-93 (UE95)	OxA-41322	Shell bead (Well preserved)	-5.06905			4486	17			2851-2491	2761-2566
	Individual 103		OxA-28245	Human bone: right femur	−20.2±0.2	9.2±0.3	3.3			4279	29	3005-2785	2910-2886
			SUERC-60405	Human tooth: upper left first molar	−19.0±0.2	9.8±0.3	3.2			4203	28	2896-2674	2886-2705	García Sanjuán et al. 2018
			OxA-32304	Human tooth: lower right first molar	−18.6±0.2	10.1±0.3	3.4			4179	29	2886-2635	2879-2698	García Sanjuán et al. 2018
		MCG-INV16-01 (UE163)	OxA-42252	Shell bead (Well preserved)	-5.49186			4432	19			2821-2427	2681-2488	García Sanjuán et al. 2018
	Individual 105		OxA-32303	Human tooth: lower left second molar	−19.1±0.2	9.9±0.3	3.3			4164	36	2881-2630	2874-2675	García Sanjuán et al. 2018
	Individual 110		SUERC-47682	Human bone: left femur	−19.0±0.2	9.7±0.3	3.1			4129	33	2871-2580	2859-2627	García Sanjuán et al. 2018
	Individual 116		SUERC-47686	Human bone: right femur	−19.1±0.2	9.9±0.3	3.2			4168	33	2883-2631	2876-2677	García Sanjuán et al. 2018
	Individual 102	MCG-INV89-18 (UE94)	OxA-41319	Shell bead (Well preserved)	0.711115			4787	17			3258-2877	3122-2918
			CNA-585*	Human bone: left radius	–20.6±1.0†					4250	35	2920-2700	2909-2784	García Sanjuán et al. 2018
			Ua-40803*	Human bone: left radius	–20.4					4165	30	2881-2676	2874-2676	García Sanjuán et al. 2018
			CNA-586*	Human tooth	–20.31±0.86†					4140	50	2879-2579	2866-2631	García Sanjuán et al. 2018
		MCG-INV93-41 (UE94)	OxA-41320	Shell bead (Well preserved)	-5.96386			4465	17			2834-2469	2747-2548
		MCG-INV93-41 (UE94)	OxA-41321	Shell bead (Well preserved)	-6.6257			4455	17			2834-2462	2733-2530
		MCG-INV93-38 (UE94)	OxA-41314	Shell bead (Poorly preserved)	1.19113			4457	20			2832-2459	2738-2538
		MCG-INV89-21 (UE94)	OxA-41313	Shell bead (Poorly preserved)	-5.8561			4450	22			2830-2451	2721-2507
	Individual 113		CNA-587*	Human bone: right radius	–21.74±0.74†					3950	70	2662-2204	2570-2342	García Sanjuán et al. 2018
			Ua-40804*	Human bone: right radius	–22.6					3862	30	2460-2207	2452-2239	García Sanjuán et al. 2018
			OxA-32302	Human tooth: upper right second molar	−18.4±0.2	10.6±0.3	3.4			4145	29	2876-2623	2867-2637	García Sanjuán et al. 2018
			CNA-588*	Human tooth	–21.38±0.62†					4060	40	2851-2471	2834-2492	García Sanjuán et al. 2018
	Individual 343	MCG-INV1-90 (UE344)	OxA-41459	Shell bead (Well preserved)	1.81452			4819	18			3289-2901	3183-2964
		MCG-INV1-60 (UE344)	OxA-41560	Shell bead (Well preserved)	1.10319			4560	19			2906-2574	2854-2676
		MCG-INV1-89 (UE344)	OxA-41460	Shell bead (Poorly preserved)	-5.66563			4552	18			2900-2567	2848-2669
			OxA-32301	Human bone: right ulna	−19.1±0.2	9.0±0.3	3.3			4168	30	2882-2632	2875-2678
		MCG-INV1-70 (UE344)	OxA-41461	Shell bead (Poorly preserved)	-3.43736			4455	18			2833-2461	2726-2530	García Sanjuán et al. 2018
	UE 166		CNA-589*	Unidentified charcoal	–22.70±0.70					4400	60	3332-2902	3263-2914	García Sanjuán et al. 2018
			Ua-40805*	Unidentified charcoal	–25.5					4086	35	2865-2492	2842-2505	García Sanjuán et al. 2018
	Paño	MCG-INV24-85 (UE175)	OxA-42253	Shell bead (Poorly preserved)	-6.407			4449	19			2829-2452	2709-2504
		MCG-INV24-27 (UE175)	OxA-42254	Shell bead (Well preserved)	-6.02412			4437	19			2821-2438	2687-2492
Corridor	Individual 229		OxA-30439	Human tooth: lower right third molar	−18.8±0.2	9.8±0.3	3.1			4125	30	2868-2580	2857-2625	García Sanjuán et al. 2018
	Individual 232		OxA-30385	Human tooth: incisor	−18.9±0.2	10.7±0.3	3.2			4151	30	2876-2627	2869-2670	García Sanjuán et al. 2018
	Individual 273		OxA-X-2535-32	Human bone: right humerus	−18.7±0.2	9.6±0.3	3.3			5802	34	4773-4546	4712-4611	García Sanjuán et al. 2018
	UE 76		OxA-32200	Charcoal: unidentified roundwood twig; less than 4 growth rings	−24.0±0.2					2569	29	807-570	801-761	García Sanjuán et al. 2018
Small Chamber	UE 80		Ua-40801*	Human bone	–19.9					4180	30	2887-2636	2880-2698	García Sanjuán et al. 2018
	UE 88		Ua-40802*	Human bone	–21.4					4002	31	2617-2462	2568-2473	García Sanjuán et al. 2018
PP4-Montelirio
Structure 10.042	UE542	PP4-10042-25 (UE542)	OxA-42255	Shell bead (Poorly preserved)	2.15041			4476	19			2844-2480	2757-2561
		PP4-10042-53 (UE542)	OxA-42245	Shell bead (Well preserved)	-2.01979			4420	32			2815-2396	2673-2471
	UE 211		CNA-1303	Human bone: left ulna	−19.64±1.36†		3.2			4277	31	3008-2778	2910-2885	García Sanjuán et al. 2018
			CNA-1291	Human bone: left ulna	−23.76±0.66†		3.5			4161	34	2880-2629	2873-2674	García Sanjuán et al. 2018
Structure 10.049-Upper Level	Dagger handle UE 535	PP4-10049-029 (UE535)	OxA-42256	Shell bead (Well preserved)	0.692905			4597	18			2965-2606	2885-2709
	Dagger handle UE 535	PP4-10049-057 (UE535)	OxA-42257	Shell bead (Poorly preserved)	-6.45831			4568	19			2912-2576	2859-2686
	Ivory hilt UE 535		Erl-17299	Ivory						3905	74	2576-2146	2474-2235	García Sanjuán et al. 2018
	Ivory sheath UE 535		Erl-17298	Ivory						2439	58	759-404	746-412	García Sanjuán et al. 2018
	Decorated ivory tusk UE 535		Erl-17300	Ivory						1930	57	41 BC-232 AD	25 BC-202 AD	García Sanjuán et al. 2018
Structure 10.049-Lower Level	Unworked ivory tusk UE 664-1		Erl-17588	Ivory						2180	55	383-57	359-162	García Sanjuán et al. 2018
	Ivory vessel UE 664-1		Erl-17927	Ivory						2299	68	726-171	413-206	García Sanjuán et al. 2018

## Sheet: Shell-beads_ALL_Results
labcode	site	region	country	sample	material	species	r_date	r_date_sigma	F14C	F14C_sigma	d13C
OxA-41319	Tholos of Montelirio		Spain	MCG-INV89-18	shell	Pectinidae	4787	17	0.551086	0.00115941	0.711115
OxA-41313	Tholos of Montelirio		Spain	MCG-INV89-21	shell	Cardiidae	4450	22	0.574682	0.00155345	-5.8561
OxA-41314	Tholos of Montelirio		Spain	MCG-INV93-38	shell	Cardiidae	4457	20	0.574198	0.00144165	1.19113
OxA-41320	Tholos of Montelirio		Spain	MCG-INV93-41	shell	Cardiidae	4465	17	0.573566	0.00118638	-5.96386
OxA-41321	Tholos of Montelirio		Spain	MCG-INV93-41	shell	Cardiidae	4455	17	0.574319	0.00119265	-6.6257
OxA-41322	Tholos of Montelirio		Spain	MCG-INV8-93	shell	Pectinidae	4486	17	0.572131	0.00121419	-5.06905
OxA-41323	Tholos of Montelirio		Spain	MCG-INV8-29	shell	Pectinidae	4550	17	0.567559	0.00119016	-5.44029
OxA-41324	Tholos of Montelirio		Spain	MCG-INV1-58	shell	Pectinidae	4410	17	0.577557	0.00121825	-3.24053
OxA-41325	Tholos of Montelirio		Spain	MCG-INV1-61	shell	Pectinidae	4476	17	0.572838	0.00119332	0.970057
OxA-41326	Tholos of Montelirio		Spain	MCG-INV356-63	shell	Pectinidae	4526	17	0.56925	0.00120095	-0.858594
OxA-41327	Tholos of Montelirio		Spain	MCG-INV356-24	shell	Cardiidae	4501	17	0.571003	0.00121313	1.15406
OxA-41458	Tholos of Montelirio		Spain	MCG-INV6-31	shell	Pectinidae	5058	19	0.53281	0.00124671	-4.1801
OxA-41328	Tholos of Montelirio		Spain	MCG-INV6-91	shell	Cardiidae	4686	17	0.558058	0.00117759	-3.70669
OxA-41459	Tholos of Montelirio		Spain	MCG-INV1-90	shell	Cardiidae	4819	18	0.548854	0.00125432	1.81452
OxA-41460	Tholos of Montelirio		Spain	MCG-INV1-89	shell	Cardiidae	4552	18	0.567446	0.00127147	-5.66563
OxA-41461	Tholos of Montelirio		Spain	MCG-INV1-70	shell	Cardiidae	4455	18	0.57428	0.001297	-3.43736
OxA-41560	Tholos of Montelirio		Spain	MCG-INV1-60	shell	Pectinidae	4560	19	0.566872	0.00133636	1.10319
OxA-42252	Tholos of Montelirio		Spain	MCG-INV16-01	shell	Pectinidae	4432	19	0.575933	0.00134129	-5.49186
OxA-42253	Tholos of Montelirio		Spain	MCG-INV24-85	shell	Bilvalves	4449	19	0.574714	0.00132675	-6.407
OxA-42254	Tholos of Montelirio		Spain	MCG-INV24-27	shell	Pectinidae	4437	19	0.57563	0.00134114	-6.02412
OxA-42255	Tholos of Montelirio		Spain	PP4-10042-25	shell	Pectinidae?	4476	19	0.57283	0.00132829	2.15041
OxA-42245	Tholos of Montelirio		Spain	PP4-10042-53	shell	Pectinidae	4420	32	0.576822	0.0022908	-2.01979
OxA-42256	Tholos of Montelirio		Spain	PP4-10049-029	shell	Bivalves	4597	18	0.564242	0.0012972	0.692905
OxA-42257	Tholos of Montelirio		Spain	PP4-10049-057	shell	Bivalves	4568	19	0.566319	0.00131135	-6.45831
	I have used Shell Delta_R correction -108 ± 31 14C yr (Martins & Soares 2013), even if in Garcia Sanjuan et al 2018 a different Delta_R was used (180 ± 66 BP), as -108 ± 31 yields more coherent results.											Local marine correction can be very tricky. Since we know that dR values change through time, it is important for archaeologists to quantify this value themselves by dating paired marine and terrestrial samples extracted from their archaeological site/s. If not viable, then the next best thing is to comb through the literature and find a study that has done this for the relevant period and region…
												Using Calib I entered the details of Tholos of Montelirio, Seville (long: -6.058888888888888 Lat: 37.409444444444446). I took all 10 points from Calib and it gave me a deltaR of 11 +/- 170.
